# Supplementary material for: Reactions of biologically inspired hydride sources with B(C6F5)3
Source: Philos Trans A Math Phys Eng Sci. 2017 Jul 24;375(2101):20170009. doi: 10.1098/rsta.2017.0009 (PMC5540842; doi:10.1098/rsta.2017.0009)
Supplement: dihydropyridine crystal CIF [file rsta20170009supp2.cif]

data_publication_text
_publ_requested_journal          
'Philosophical Transactions of the Royal Society A'
_publ_contact_author_name        'Dr Rebecca Melen'
_publ_contact_author_address     
;
School of Chemistry
Cardiff University
Main Building
Park Place
Cardiff
CF10 3AT
UNITED KINGDOM
;
_publ_contact_author_email       'MelenR@cardiff.ac.uk'

loop_
_publ_author_name
_publ_author_address
'Lewis C. Wilkins'
;
School of Chemistry
Cardiff University
Main Building
Park Place
Cardiff
CF10 3AT
UNITED KINGDOM
; 
'Nicolo Santi'
;
School of Chemistry
Cardiff University
Main Building
Park Place
Cardiff
CF10 3AT
UNITED KINGDOM
;
'Louis Y. P. Luk'
;
School of Chemistry
Cardiff University
Main Building
Park Place
Cardiff
CF10 3AT
UNITED KINGDOM
;
'Rebecca L. Melen'
;
School of Chemistry
Cardiff University
Main Building
Park Place
Cardiff
CF10 3AT
UNITED KINGDOM
; 
_publ_section_title  
;
Reactions of biologically inspired 
hydride sources with B(C6F5)3
;
_publ_section_abstract  
;
The combination of 1-benzyl-3,4-dihydropyridines with the 
strong Lewis acid, B(C6F5)3, generate a stable pyridinium 
borohydride species in high yields in as little as 10 minutes. 
This use of biologically inspired hydride sources further 
builds on recent work of new hydride donors in the formation 
of borohydrides. When functionalising the dihydropyridine 
with amide or carboxylic acid moieties, a disproportiation 
reaction is observed upon the addition of B(C6F5)3. This 
addition promotes a series of protonation/reduction steps 
resulting in the net hydrogenation of one equivalent of 
dihydropyridine, and dehydrogenation of another in a 
transfer hydrogenation-type mechanism.
;  
data_rm15108
 # start Validation Reply Form

_vrf_PLAT244_rm15108
;
PROBLEM: Low    'Solvent' Ueq as Compared to Neighbors of         C3 Check 
RESPONSE: Structure showed considerable disorder about the
chloroform solvent molecule with rotational movement loacated about
the central C3 atom. Attempts to model this disorder over many sites using
PART, SUMP and FVAR commands resulted in favourable returns for modelling the
system with the largest e- density peak remaining <0.5 e-/A3. This may 
account for smaller thermal parameters of the central carbon compared 
to the elongated ellipsoids of the disordered chlorine atoms. 
;
_vrf_PLAT234_rm15108
;
PROBLEM: Large Hirshfeld Difference Cl1B   --  C3      ..       0.18 Ang.  
RESPONSE: See above answer. Slight perturbations in the thermal parameters 
when modelling the disordered chloroform model may have led to deviations
in the anisotropic displacement parameters.
;
# end Validation Reply Form
_audit_creation_method            SHELXL-2013
_chemical_name_systematic
;
 ?
;
_chemical_name_common             ?
_chemical_melting_point           ?
_chemical_formula_moiety          'C31 H12 B F15 N2 O, C H Cl3'
_chemical_formula_sum             'C32 H13 B Cl3 F15 N2 O' 
_chemical_formula_weight          843.60

loop_
 _atom_type_symbol
 _atom_type_description
 _atom_type_scat_dispersion_real
 _atom_type_scat_dispersion_imag
 _atom_type_scat_source
 'C'  'C'   0.0181   0.0091
 'International Tables Vol C Tables 4.2.6.8 and 6.1.1.4'
 'H'  'H'   0.0000   0.0000
 'International Tables Vol C Tables 4.2.6.8 and 6.1.1.4'
 'B'  'B'   0.0090   0.0039
 'International Tables Vol C Tables 4.2.6.8 and 6.1.1.4'
 'N'  'N'   0.0311   0.0180
 'International Tables Vol C Tables 4.2.6.8 and 6.1.1.4'
 'O'  'O'   0.0492   0.0322
 'International Tables Vol C Tables 4.2.6.8 and 6.1.1.4'
 'F'  'F'   0.0727   0.0534
 'International Tables Vol C Tables 4.2.6.8 and 6.1.1.4'
 'Cl'  'Cl'   0.3639   0.7018
 'International Tables Vol C Tables 4.2.6.8 and 6.1.1.4'
 
_space_group_crystal_system       triclinic
_space_group_IT_number            2
_space_group_name_H-M_alt         'P -1'
_space_group_name_Hall            '-P 1'
 
_shelx_space_group_comment
;
The symmetry employed for this shelxl refinement is uniquely defined
by the following loop, which should always be used as a source of
symmetry information in preference to the above space-group names.
They are only intended as comments.
;
 
loop_
 _space_group_symop_operation_xyz
 'x, y, z'
 '-x, -y, -z'
 
_cell_length_a                    12.5821(9)
_cell_length_b                    12.6326(8)
_cell_length_c                    12.9076(8)
_cell_angle_alpha                 88.937(5)
_cell_angle_beta                  79.854(5)
_cell_angle_gamma                 66.759(6)
_cell_volume                      1852.7(2)
_cell_formula_units_Z             2
_cell_measurement_temperature     150(2)
_cell_measurement_reflns_used     4028 
_cell_measurement_theta_min       3.7710 
_cell_measurement_theta_max       73.8180 
 
_exptl_crystal_description        'block' 
_exptl_crystal_colour             'colourless' 
_exptl_crystal_density_meas       ? 
_exptl_crystal_density_method     ?              
_exptl_crystal_density_diffrn     1.512          
_exptl_crystal_F_000              836
_exptl_transmission_factor_min    ?                                             
_exptl_transmission_factor_max    ?                                             
_exptl_crystal_size_max           0.289
_exptl_crystal_size_mid           0.187
_exptl_crystal_size_min           0.122
_exptl_absorpt_coefficient_mu     3.213
_shelx_estimated_absorpt_T_min    0.457
_shelx_estimated_absorpt_T_max    0.694
_exptl_absorpt_correction_type    'gaussian' 
_exptl_absorpt_correction_T_min   0.939 
_exptl_absorpt_correction_T_max   0.967 
_exptl_absorpt_process_details     
;
CrysAlisPro, Agilent Technologies,
Version 1.171.37.35g (release 09-12-2014 CrysAlis171 .NET)
(compiled Dec  9 2014,15:38:47)
Numerical absorption correction based on gaussian integration over
			a multifaceted crystal model
Empirical absorption correction using spherical harmonics,
 implemented in SCALE3 ABSPACK scaling algorithm.
;
 
_exptl_special_details
;
 ?
;
 
_diffrn_ambient_temperature       150(2)
_diffrn_radiation_wavelength      1.54178
_diffrn_radiation_type            CuK\a
_diffrn_source                    'sealed tube'                       
_diffrn_measurement_device_type   
'Agilent Supernova Dual Atlas w/ CCD detector' 
_diffrn_measurement_method        'omega scans' 
_diffrn_detector_area_resol_mean  ? 
_diffrn_reflns_number             12937
_diffrn_reflns_av_unetI/netI      0.0463
_diffrn_reflns_av_R_equivalents   0.0340
_diffrn_reflns_limit_h_min        -15
_diffrn_reflns_limit_h_max        14
_diffrn_reflns_limit_k_min        -15
_diffrn_reflns_limit_k_max        15
_diffrn_reflns_limit_l_min        -15
_diffrn_reflns_limit_l_max        11
_diffrn_reflns_theta_min          3.484
_diffrn_reflns_theta_max          74.144
_diffrn_reflns_theta_full         67.679
_diffrn_measured_fraction_theta_max   0.964
_diffrn_measured_fraction_theta_full  0.997
_diffrn_reflns_Laue_measured_fraction_max    0.964
_diffrn_reflns_Laue_measured_fraction_full   0.997
_diffrn_reflns_point_group_measured_fraction_max   0.964
_diffrn_reflns_point_group_measured_fraction_full  0.997
_reflns_number_total              7276
_reflns_number_gt                 5410
_reflns_threshold_expression      'I > 2\s(I)'
_reflns_Friedel_coverage          0.000
_reflns_Friedel_fraction_max      .
_reflns_Friedel_fraction_full     .
 
_reflns_special_details
;
 Reflections were merged by SHELXL according to the crystal
 class for the calculation of statistics and refinement.
 
 Structure factors included contributions from the .fab file.
 
 _reflns_Friedel_fraction is defined as the number of unique
 Friedel pairs measured divided by the number that would be
 possible theoretically, ignoring centric projections and
 systematic absences.
;
 
_computing_data_collection     'CrysAlisPro 1.171.38.41 (Rigaku OD, 2015)'
_computing_cell_refinement     'CrysAlisPro 1.171.38.41 (Rigaku OD, 2015)'
_computing_data_reduction      'CrysAlisPro 1.171.38.41 (Rigaku OD, 2015)'
_computing_structure_solution     'SHELXS'
_computing_structure_refinement   'SHELXL-2013 (Sheldrick, 2013)'
_computing_molecular_graphics     'XSHELL and Mercury'
_computing_publication_material   'XCIF'
 
_refine_special_details
;
Structure was solved using direct methods to reveal non-H atoms
with subsequent non-H atoms being located via difference map.
H-atoms were added at calculated positions using a riding model.
chloroform solvent molecule showed severe disorder which was 
modelled over several sites, bringing residual e- density
to within reasoanle limits <0.5 e-/A3.
;
_refine_ls_structure_factor_coef  Fsqd
_refine_ls_matrix_type            full
_refine_ls_weighting_scheme       calc
_refine_ls_weighting_details
'w=1/[\s^2^(Fo^2^)+(0.0675P)^2^+0.6514P] where P=(Fo^2^+2Fc^2^)/3'
_atom_sites_solution_primary      'direct'
_atom_sites_solution_secondary    ?
_atom_sites_solution_hydrogens    geom
_refine_ls_hydrogen_treatment     constr
_refine_ls_extinction_method      none
_refine_ls_extinction_coef        .
_refine_ls_number_reflns          7276
_refine_ls_number_parameters      521
_refine_ls_number_restraints      2
_refine_ls_R_factor_all           0.0662
_refine_ls_R_factor_gt            0.0478
_refine_ls_wR_factor_ref          0.1409
_refine_ls_wR_factor_gt           0.1253
_refine_ls_goodness_of_fit_ref    1.026
_refine_ls_restrained_S_all       1.028
_refine_ls_shift/su_max           0.000
_refine_ls_shift/su_mean          0.000
 
loop_
 _atom_site_label
 _atom_site_type_symbol
 _atom_site_fract_x
 _atom_site_fract_y
 _atom_site_fract_z
 _atom_site_U_iso_or_equiv
 _atom_site_adp_type
 _atom_site_occupancy
 _atom_site_site_symmetry_order  
 _atom_site_calc_flag
 _atom_site_refinement_flags_posn
 _atom_site_refinement_flags_adp
 _atom_site_refinement_flags_occupancy
 _atom_site_disorder_assembly
 _atom_site_disorder_group
O1 O 0.40517(16) 0.41148(15) 0.07584(14) 0.0359(4) Uani 1 1 d . . . . .
N2 N 0.25892(18) 0.43674(17) 0.21777(16) 0.0283(4) Uani 1 1 d . . . . .
H2 H 0.2106 0.4884 0.2676 0.034 Uiso 1 1 calc R U . . .
N1 N 0.3592(2) 0.75400(18) 0.13021(16) 0.0309(4) Uani 1 1 d . . . . .
C13 C 0.6750(3) 0.6985(4) 0.2873(3) 0.0644(10) Uani 1 1 d . . . . .
H13 H 0.7486 0.6376 0.2910 0.077 Uiso 1 1 calc R U . . .
C16 C 0.4614(3) 0.8765(2) 0.2775(2) 0.0378(6) Uani 1 1 d . . . . .
H16 H 0.3879 0.9376 0.2739 0.045 Uiso 1 1 calc R U . . .
C11 C 0.5153(2) 0.7898(2) 0.1967(2) 0.0337(5) Uani 1 1 d . . . . .
C12 C 0.6217(3) 0.7008(3) 0.2018(3) 0.0473(7) Uani 1 1 d . . . . .
H12 H 0.6581 0.6417 0.1470 0.057 Uiso 1 1 calc R U . . .
C15 C 0.5155(3) 0.8729(3) 0.3629(2) 0.0519(8) Uani 1 1 d . . . . .
H15 H 0.4797 0.9314 0.4183 0.062 Uiso 1 1 calc R U . . .
C14 C 0.6227(4) 0.7830(4) 0.3667(3) 0.0646(10) Uani 1 1 d . . . . .
H14 H 0.6603 0.7801 0.4250 0.078 Uiso 1 1 calc R U . . .
C23 C 0.1800(2) 0.6810(2) 0.1831(2) 0.0326(5) Uani 1 1 d . . . . .
H23 H 0.1173 0.6560 0.1996 0.039 Uiso 1 1 calc R U . . .
C21 C 0.3834(2) 0.6399(2) 0.12385(18) 0.0301(5) Uani 1 1 d . . . . .
H21 H 0.4618 0.5863 0.0993 0.036 Uiso 1 1 calc R U . . .
C22 C 0.2950(2) 0.6007(2) 0.15271(18) 0.0284(5) Uani 1 1 d . . . . .
C24 C 0.1569(3) 0.7979(2) 0.1895(2) 0.0401(6) Uani 1 1 d . . . . .
H24 H 0.0789 0.8534 0.2113 0.048 Uiso 1 1 calc R U . . .
C25 C 0.2487(3) 0.8316(2) 0.1636(2) 0.0380(6) Uani 1 1 d . . . . .
H25 H 0.2342 0.9112 0.1694 0.046 Uiso 1 1 calc R U . . .
C36 C 0.3903(2) 0.2236(2) 0.23117(18) 0.0266(5) Uani 1 1 d . . . . .
C32 C 0.5776(2) 0.0598(2) 0.1732(2) 0.0342(5) Uani 1 1 d . . . . .
C35 C 0.4416(2) 0.2403(2) 0.3138(2) 0.0318(5) Uani 1 1 d . . . . .
C31 C 0.4646(2) 0.1309(2) 0.16251(18) 0.0281(5) Uani 1 1 d . . . . .
C33 C 0.6226(2) 0.0790(3) 0.2568(2) 0.0388(6) Uani 1 1 d . . . . .
C34 C 0.5536(2) 0.1713(3) 0.3280(2) 0.0385(6) Uani 1 1 d . . . . .
C41 C 0.1624(2) 0.3552(2) 0.04433(19) 0.0292(5) Uani 1 1 d . . . . .
C42 C 0.2027(2) 0.2847(2) 0.12559(18) 0.0254(5) Uani 1 1 d . . . . .
C45 C 0.1049(2) 0.2214(2) -0.0336(2) 0.0348(6) Uani 1 1 d . . . . .
C43 C 0.1864(2) 0.1826(2) 0.12185(18) 0.0267(5) Uani 1 1 d . . . . .
C46 C 0.1154(2) 0.3248(2) -0.0334(2) 0.0348(6) Uani 1 1 d . . . . .
C44 C 0.1406(2) 0.1490(2) 0.0461(2) 0.0315(5) Uani 1 1 d . . . . .
C51 C 0.1590(2) 0.3204(2) 0.33101(17) 0.0248(4) Uani 1 1 d . . . . .
C55 C -0.0411(2) 0.4221(2) 0.4316(2) 0.0318(5) Uani 1 1 d . . . . .
C53 C 0.0894(3) 0.2555(2) 0.49923(19) 0.0339(6) Uani 1 1 d . . . . .
C56 C 0.0470(2) 0.4083(2) 0.34566(18) 0.0274(5) Uani 1 1 d . . . . .
C54 C -0.0185(2) 0.3453(2) 0.50961(19) 0.0353(6) Uani 1 1 d . . . . .
C52 C 0.1744(2) 0.2432(2) 0.41097(18) 0.0285(5) Uani 1 1 d . . . . .
F5 F 0.22111(13) 0.10608(12) 0.19802(11) 0.0313(3) Uani 1 1 d . . . . .
F11 F 0.42927(13) 0.10274(12) 0.07762(11) 0.0327(3) Uani 1 1 d . . . . .
F6 F 0.01843(13) 0.48855(13) 0.27269(12) 0.0359(3) Uani 1 1 d . . . . .
F10 F 0.27630(13) 0.15003(13) 0.40668(12) 0.0361(3) Uani 1 1 d . . . . .
F1 F 0.16782(15) 0.45975(13) 0.03549(13) 0.0409(4) Uani 1 1 d . . . . .
F4 F 0.13225(15) 0.04605(13) 0.04732(14) 0.0448(4) Uani 1 1 d . . . . .
F15 F 0.37894(14) 0.32743(14) 0.38700(12) 0.0415(4) Uani 1 1 d . . . . .
F9 F 0.11224(17) 0.17987(16) 0.57549(13) 0.0500(4) Uani 1 1 d . . . . .
F7 F -0.14632(13) 0.51051(15) 0.44076(13) 0.0447(4) Uani 1 1 d . . . . .
F12 F 0.64362(14) -0.02926(15) 0.10306(14) 0.0482(4) Uani 1 1 d . . . . .
F8 F -0.10224(16) 0.35903(17) 0.59530(13) 0.0512(5) Uani 1 1 d . . . . .
F2 F 0.07941(15) 0.39759(16) -0.10983(13) 0.0484(4) Uani 1 1 d . . . . .
F14 F 0.59761(17) 0.19281(18) 0.40928(15) 0.0557(5) Uani 1 1 d . . . . .
F3 F 0.06133(16) 0.18972(17) -0.10974(14) 0.0515(4) Uani 1 1 d . . . . .
F13 F 0.73105(15) 0.00953(18) 0.27072(17) 0.0568(5) Uani 1 1 d . . . . .
B1 B 0.2564(2) 0.3145(2) 0.2237(2) 0.0251(5) Uani 1 1 d . . . . .
C1 C 0.3256(2) 0.4720(2) 0.14599(18) 0.0276(5) Uani 1 1 d . . . . .
C2 C 0.4573(3) 0.7944(2) 0.1030(2) 0.0362(6) Uani 1 1 d . . . . .
H2A H 0.4259 0.8745 0.0804 0.043 Uiso 1 1 calc R U . . .
H2B H 0.5163 0.7449 0.0437 0.043 Uiso 1 1 calc R U . . .
Cl2A Cl 0.84783(9) 0.37652(9) 0.17533(10) 0.0639(3) Uani 0.9284 1 d D . P A 1
Cl2B Cl 0.786(4) 0.400(2) 0.115(2) 0.158(13) Uani 0.0716 1 d D . P A 2
Cl3A Cl 0.63742(9) 0.35029(10) 0.14044(8) 0.0677(3) Uani 0.9266 1 d . . P A 1
Cl3B Cl 0.8474(11) 0.2319(12) 0.2665(11) 0.0642(9) Uani 0.0734 1 d . . P A 2
Cl1A Cl 0.8527(3) 0.1564(2) 0.1049(3) 0.0639(11) Uani 0.6641 1 d D . P A 1
Cl1B Cl 0.8699(11) 0.1454(8) 0.1466(12) 0.138(7) Uani 0.2076 1 d D . P A 2
Cl1C Cl 0.8143(14) 0.1767(18) 0.0942(13) 0.084(6) Uani 0.1283 1 d . . P A 3
C3 C 0.7723(3) 0.2838(3) 0.1849(3) 0.0642(9) Uani 1 1 d D . . . .
H3A H 0.7571 0.2640 0.2599 0.077 Uiso 1 1 calc R U . A 1
 
loop_
 _atom_site_aniso_label
 _atom_site_aniso_U_11
 _atom_site_aniso_U_22
 _atom_site_aniso_U_33
 _atom_site_aniso_U_23
 _atom_site_aniso_U_13
 _atom_site_aniso_U_12
O1 0.0400(10) 0.0278(9) 0.0353(9) -0.0038(7) 0.0113(8) -0.0159(8)
N2 0.0334(10) 0.0220(10) 0.0272(10) -0.0029(8) 0.0042(8) -0.0124(8)
N1 0.0457(12) 0.0269(10) 0.0264(10) 0.0048(8) -0.0085(8) -0.0205(9)
C13 0.0450(18) 0.072(3) 0.075(2) 0.023(2) -0.0150(17) -0.0211(18)
C16 0.0442(15) 0.0358(14) 0.0372(13) 0.0008(11) -0.0070(11) -0.0202(12)
C11 0.0394(14) 0.0343(13) 0.0330(12) 0.0016(10) 0.0004(10) -0.0234(11)
C12 0.0409(15) 0.0421(16) 0.0524(17) 0.0065(13) 0.0007(13) -0.0137(13)
C15 0.071(2) 0.062(2) 0.0391(15) 0.0027(14) -0.0138(14) -0.0424(18)
C14 0.072(2) 0.095(3) 0.054(2) 0.030(2) -0.0336(18) -0.054(2)
C23 0.0345(13) 0.0282(12) 0.0380(13) 0.0025(10) -0.0098(10) -0.0143(10)
C21 0.0407(13) 0.0242(11) 0.0268(11) 0.0002(9) -0.0008(10) -0.0168(10)
C22 0.0396(13) 0.0261(12) 0.0225(10) 0.0024(9) -0.0056(9) -0.0165(10)
C24 0.0374(14) 0.0267(13) 0.0566(17) 0.0026(12) -0.0177(12) -0.0093(11)
C25 0.0470(15) 0.0241(12) 0.0471(15) 0.0048(11) -0.0201(12) -0.0140(11)
C36 0.0311(12) 0.0246(11) 0.0262(11) 0.0034(9) -0.0001(9) -0.0156(10)
C32 0.0281(12) 0.0265(12) 0.0424(14) 0.0015(10) 0.0031(10) -0.0087(10)
C35 0.0339(13) 0.0306(12) 0.0335(12) -0.0003(10) -0.0033(10) -0.0167(11)
C31 0.0299(12) 0.0256(11) 0.0284(11) 0.0021(9) 0.0000(9) -0.0128(10)
C33 0.0247(12) 0.0396(15) 0.0513(16) 0.0111(12) -0.0063(11) -0.0125(11)
C34 0.0387(14) 0.0482(16) 0.0385(14) 0.0094(12) -0.0142(11) -0.0250(13)
C41 0.0263(11) 0.0268(12) 0.0302(12) 0.0053(9) -0.0021(9) -0.0075(10)
C42 0.0247(11) 0.0233(11) 0.0247(10) 0.0013(9) -0.0008(8) -0.0074(9)
C45 0.0246(11) 0.0403(14) 0.0338(13) -0.0035(11) -0.0098(10) -0.0046(11)
C43 0.0272(11) 0.0230(11) 0.0255(11) 0.0040(9) -0.0064(9) -0.0048(9)
C46 0.0293(12) 0.0407(14) 0.0294(12) 0.0087(10) -0.0086(10) -0.0077(11)
C44 0.0289(12) 0.0246(12) 0.0385(13) -0.0054(10) -0.0045(10) -0.0086(10)
C51 0.0303(11) 0.0241(11) 0.0217(10) -0.0001(8) -0.0027(8) -0.0136(9)
C55 0.0274(12) 0.0330(13) 0.0344(13) -0.0077(10) 0.0006(10) -0.0137(10)
C53 0.0499(15) 0.0370(14) 0.0222(11) 0.0055(10) -0.0046(10) -0.0261(12)
C56 0.0310(12) 0.0259(11) 0.0258(11) 0.0025(9) -0.0046(9) -0.0123(10)
C54 0.0399(14) 0.0445(15) 0.0249(11) -0.0067(10) 0.0083(10) -0.0258(12)
C52 0.0344(12) 0.0256(12) 0.0266(11) 0.0018(9) -0.0038(9) -0.0139(10)
F5 0.0431(8) 0.0220(7) 0.0333(7) 0.0073(5) -0.0128(6) -0.0154(6)
F11 0.0339(7) 0.0304(7) 0.0298(7) -0.0061(6) -0.0010(6) -0.0102(6)
F6 0.0340(8) 0.0325(8) 0.0353(7) 0.0079(6) -0.0051(6) -0.0078(6)
F10 0.0392(8) 0.0291(7) 0.0364(8) 0.0110(6) -0.0066(6) -0.0103(6)
F1 0.0511(9) 0.0311(8) 0.0443(9) 0.0164(7) -0.0153(7) -0.0180(7)
F4 0.0495(9) 0.0305(8) 0.0607(10) -0.0026(7) -0.0237(8) -0.0167(7)
F15 0.0454(9) 0.0437(9) 0.0357(8) -0.0102(7) -0.0067(7) -0.0178(7)
F9 0.0691(12) 0.0540(11) 0.0316(8) 0.0181(7) -0.0054(7) -0.0316(9)
F7 0.0276(7) 0.0473(10) 0.0477(9) -0.0084(7) 0.0047(6) -0.0072(7)
F12 0.0340(8) 0.0375(9) 0.0561(10) -0.0083(8) 0.0053(7) -0.0014(7)
F8 0.0544(10) 0.0639(12) 0.0342(8) -0.0074(8) 0.0179(7) -0.0329(9)
F2 0.0455(9) 0.0553(11) 0.0402(9) 0.0197(8) -0.0191(7) -0.0115(8)
F14 0.0510(10) 0.0719(13) 0.0549(10) 0.0037(9) -0.0257(8) -0.0289(10)
F3 0.0496(10) 0.0610(11) 0.0470(9) -0.0029(8) -0.0264(8) -0.0175(9)
F13 0.0308(8) 0.0590(12) 0.0751(13) 0.0150(10) -0.0168(8) -0.0095(8)
B1 0.0289(13) 0.0213(12) 0.0239(12) 0.0005(9) 0.0024(10) -0.0116(10)
C1 0.0340(12) 0.0243(11) 0.0269(11) 0.0009(9) -0.0018(9) -0.0158(10)
C2 0.0534(16) 0.0341(13) 0.0297(12) 0.0037(10) -0.0004(11) -0.0296(13)
Cl2A 0.0528(5) 0.0539(5) 0.0856(7) -0.0017(5) 0.0002(5) -0.0271(4)
Cl2B 0.24(4) 0.13(2) 0.16(3) -0.012(19) -0.01(2) -0.14(3)
Cl3A 0.0589(5) 0.0800(7) 0.0654(6) 0.0161(5) -0.0133(4) -0.0286(5)
Cl3B 0.059(2) 0.061(2) 0.068(2) 0.0078(17) 0.0031(16) -0.0247(18)
Cl1A 0.056(2) 0.0478(13) 0.082(2) -0.0164(13) 0.0081(15) -0.0225(12)
Cl1B 0.067(5) 0.065(5) 0.281(19) 0.068(8) -0.031(8) -0.028(4)
Cl1C 0.075(11) 0.151(15) 0.040(4) 0.002(6) -0.010(6) -0.058(10)
C3 0.059(2) 0.061(2) 0.068(2) 0.0078(17) 0.0031(16) -0.0247(18)
 
_geom_special_details
;
 All esds (except the esd in the dihedral angle between two l.s. planes)
 are estimated using the full covariance matrix.  The cell esds are taken
 into account individually in the estimation of esds in distances, angles
 and torsion angles; correlations between esds in cell parameters are only
 used when they are defined by crystal symmetry.  An approximate (isotropic)
 treatment of cell esds is used for estimating esds involving l.s. planes.
;
 
loop_
 _geom_bond_atom_site_label_1
 _geom_bond_atom_site_label_2
 _geom_bond_distance
 _geom_bond_site_symmetry_2
 _geom_bond_publ_flag
O1 C1 1.228(3) . ?
N2 C1 1.330(3) . ?
N2 B1 1.557(3) . ?
N2 H2 0.8800 . ?
N1 C25 1.344(4) . ?
N1 C21 1.351(3) . ?
N1 C2 1.498(3) . ?
C13 C14 1.368(6) . ?
C13 C12 1.384(5) . ?
C13 H13 0.9500 . ?
C16 C15 1.386(4) . ?
C16 C11 1.399(4) . ?
C16 H16 0.9500 . ?
C11 C12 1.379(4) . ?
C11 C2 1.507(4) . ?
C12 H12 0.9500 . ?
C15 C14 1.387(6) . ?
C15 H15 0.9500 . ?
C14 H14 0.9500 . ?
C23 C24 1.388(4) . ?
C23 C22 1.390(4) . ?
C23 H23 0.9500 . ?
C21 C22 1.379(3) . ?
C21 H21 0.9500 . ?
C22 C1 1.516(3) . ?
C24 C25 1.369(4) . ?
C24 H24 0.9500 . ?
C25 H25 0.9500 . ?
C36 C31 1.383(3) . ?
C36 C35 1.399(4) . ?
C36 B1 1.641(4) . ?
C32 F12 1.346(3) . ?
C32 C33 1.370(4) . ?
C32 C31 1.381(4) . ?
C35 F15 1.348(3) . ?
C35 C34 1.377(4) . ?
C31 F11 1.355(3) . ?
C33 F13 1.341(3) . ?
C33 C34 1.384(4) . ?
C34 F14 1.347(3) . ?
C41 F1 1.350(3) . ?
C41 C46 1.380(4) . ?
C41 C42 1.395(3) . ?
C42 C43 1.387(3) . ?
C42 B1 1.650(3) . ?
C45 F3 1.343(3) . ?
C45 C46 1.364(4) . ?
C45 C44 1.379(4) . ?
C43 F5 1.369(3) . ?
C43 C44 1.369(3) . ?
C46 F2 1.349(3) . ?
C44 F4 1.345(3) . ?
C51 C56 1.390(3) . ?
C51 C52 1.393(3) . ?
C51 B1 1.661(3) . ?
C55 F7 1.340(3) . ?
C55 C54 1.372(4) . ?
C55 C56 1.383(3) . ?
C53 F9 1.346(3) . ?
C53 C54 1.369(4) . ?
C53 C52 1.382(3) . ?
C56 F6 1.356(3) . ?
C54 F8 1.348(3) . ?
C52 F10 1.349(3) . ?
C2 H2A 0.9900 . ?
C2 H2B 0.9900 . ?
Cl2A C3 1.767(4) . ?
Cl2B C3 1.753(10) . ?
Cl3A C3 1.765(4) . ?
Cl3B C3 1.506(15) . ?
Cl3B Cl1B 1.826(19) . ?
Cl1A C3 1.758(5) . ?
Cl1B C3 1.713(9) . ?
Cl1C C3 1.66(2) . ?
C3 H3A 1.0000 . ?
 
loop_
 _geom_angle_atom_site_label_1
 _geom_angle_atom_site_label_2
 _geom_angle_atom_site_label_3
 _geom_angle
 _geom_angle_site_symmetry_1
 _geom_angle_site_symmetry_3
 _geom_angle_publ_flag
C1 N2 B1 127.47(19) . . ?
C1 N2 H2 116.3 . . ?
B1 N2 H2 116.3 . . ?
C25 N1 C21 120.9(2) . . ?
C25 N1 C2 119.5(2) . . ?
C21 N1 C2 119.6(2) . . ?
C14 C13 C12 120.5(4) . . ?
C14 C13 H13 119.7 . . ?
C12 C13 H13 119.7 . . ?
C15 C16 C11 119.7(3) . . ?
C15 C16 H16 120.1 . . ?
C11 C16 H16 120.1 . . ?
C12 C11 C16 120.3(3) . . ?
C12 C11 C2 119.9(3) . . ?
C16 C11 C2 119.8(3) . . ?
C11 C12 C13 119.4(3) . . ?
C11 C12 H12 120.3 . . ?
C13 C12 H12 120.3 . . ?
C16 C15 C14 119.2(3) . . ?
C16 C15 H15 120.4 . . ?
C14 C15 H15 120.4 . . ?
C13 C14 C15 120.8(3) . . ?
C13 C14 H14 119.6 . . ?
C15 C14 H14 119.6 . . ?
C24 C23 C22 119.9(2) . . ?
C24 C23 H23 120.0 . . ?
C22 C23 H23 120.0 . . ?
N1 C21 C22 120.4(2) . . ?
N1 C21 H21 119.8 . . ?
C22 C21 H21 119.8 . . ?
C21 C22 C23 118.7(2) . . ?
C21 C22 C1 119.0(2) . . ?
C23 C22 C1 122.3(2) . . ?
C25 C24 C23 118.8(3) . . ?
C25 C24 H24 120.6 . . ?
C23 C24 H24 120.6 . . ?
N1 C25 C24 121.1(2) . . ?
N1 C25 H25 119.4 . . ?
C24 C25 H25 119.4 . . ?
C31 C36 C35 113.2(2) . . ?
C31 C36 B1 128.1(2) . . ?
C35 C36 B1 118.7(2) . . ?
F12 C32 C33 119.6(2) . . ?
F12 C32 C31 120.6(2) . . ?
C33 C32 C31 119.8(2) . . ?
F15 C35 C34 116.1(2) . . ?
F15 C35 C36 119.6(2) . . ?
C34 C35 C36 124.3(2) . . ?
F11 C31 C32 114.4(2) . . ?
F11 C31 C36 121.0(2) . . ?
C32 C31 C36 124.5(2) . . ?
F13 C33 C32 121.1(3) . . ?
F13 C33 C34 120.1(3) . . ?
C32 C33 C34 118.8(2) . . ?
F14 C34 C35 121.1(3) . . ?
F14 C34 C33 119.5(3) . . ?
C35 C34 C33 119.4(2) . . ?
F1 C41 C46 114.6(2) . . ?
F1 C41 C42 121.7(2) . . ?
C46 C41 C42 123.7(2) . . ?
C43 C42 C41 112.6(2) . . ?
C43 C42 B1 120.0(2) . . ?
C41 C42 B1 127.4(2) . . ?
F3 C45 C46 121.2(2) . . ?
F3 C45 C44 120.2(3) . . ?
C46 C45 C44 118.6(2) . . ?
F5 C43 C44 116.0(2) . . ?
F5 C43 C42 118.4(2) . . ?
C44 C43 C42 125.6(2) . . ?
F2 C46 C45 119.5(2) . . ?
F2 C46 C41 120.0(2) . . ?
C45 C46 C41 120.5(2) . . ?
F4 C44 C43 121.1(2) . . ?
F4 C44 C45 119.8(2) . . ?
C43 C44 C45 119.1(2) . . ?
C56 C51 C52 113.3(2) . . ?
C56 C51 B1 119.5(2) . . ?
C52 C51 B1 127.2(2) . . ?
F7 C55 C54 120.0(2) . . ?
F7 C55 C56 121.1(2) . . ?
C54 C55 C56 119.0(2) . . ?
F9 C53 C54 119.7(2) . . ?
F9 C53 C52 120.4(2) . . ?
C54 C53 C52 120.0(2) . . ?
F6 C56 C55 115.4(2) . . ?
F6 C56 C51 119.9(2) . . ?
C55 C56 C51 124.7(2) . . ?
F8 C54 C53 120.8(2) . . ?
F8 C54 C55 119.9(3) . . ?
C53 C54 C55 119.3(2) . . ?
F10 C52 C53 115.4(2) . . ?
F10 C52 C51 120.9(2) . . ?
C53 C52 C51 123.7(2) . . ?
N2 B1 C36 106.67(19) . . ?
N2 B1 C42 111.85(19) . . ?
C36 B1 C42 114.73(19) . . ?
N2 B1 C51 105.98(18) . . ?
C36 B1 C51 112.69(19) . . ?
C42 B1 C51 104.67(18) . . ?
O1 C1 N2 126.4(2) . . ?
O1 C1 C22 119.0(2) . . ?
N2 C1 C22 114.6(2) . . ?
N1 C2 C11 110.6(2) . . ?
N1 C2 H2A 109.5 . . ?
C11 C2 H2A 109.5 . . ?
N1 C2 H2B 109.5 . . ?
C11 C2 H2B 109.5 . . ?
H2A C2 H2B 108.1 . . ?
C3 Cl3B Cl1B 61.0(6) . . ?
C3 Cl1B Cl3B 50.3(6) . . ?
Cl3B C3 Cl1B 68.8(8) . . ?
Cl3B C3 Cl2B 120.1(13) . . ?
Cl1B C3 Cl2B 120.1(13) . . ?
Cl1A C3 Cl3A 106.0(3) . . ?
Cl1A C3 Cl2A 111.7(2) . . ?
Cl3A C3 Cl2A 110.7(2) . . ?
Cl1A C3 H3A 109.5 . . ?
Cl3A C3 H3A 109.5 . . ?
Cl2A C3 H3A 109.5 . . ?
 
_refine_diff_density_max    0.449
_refine_diff_density_min   -0.778
_refine_diff_density_rms    0.058

_shelxl_version_number 2013-3

_shelx_res_file
;
TITL rm15108 in P-1
CELL 1.54178  12.58208  12.63260  12.90757  88.9368  79.8540  66.7594
ZERR    2.00   0.00087   0.00081   0.00078   0.0051   0.0054   0.0063
LATT 1
SFAC C  H  B  N  O  F  Cl
UNIT 64  26  2  4  2  30  6
L.S. 5 0   69
BOND $H
ACTA
LIST
TEMP -123
SIZE 0.2887 0.1874 0.1224
SADI 0.01 C3 Cl2a C3 Cl2b
SADI 0.01 C3 Cl1a C3 Cl1b

EADP C3 Cl3b
FMAP 2
PLAN 5
ABIN
SUMP 1.0 0.01 1.0 21.0 1.0 31.0 1.0 41.0
WGHT    0.067500    0.651400
FVAR       0.16874   0.66414   0.20758   0.11446   0.92658
MOLE 2
O1    5    0.405171    0.411484    0.075842    11.00000    0.03997    0.02783 =
         0.03527   -0.00384    0.01130   -0.01592
N2    4    0.258924    0.436739    0.217768    11.00000    0.03338    0.02198 =
         0.02721   -0.00287    0.00421   -0.01244
AFIX  43
H2    2    0.210631    0.488401    0.267644    11.00000   -1.20000
AFIX   0
N1    4    0.359165    0.754001    0.130205    11.00000    0.04566    0.02689 =
         0.02639    0.00478   -0.00847   -0.02048
C13   1    0.675040    0.698468    0.287325    11.00000    0.04503    0.07197 =
         0.07495    0.02306   -0.01504   -0.02110
AFIX  43
H13   2    0.748618    0.637626    0.290980    11.00000   -1.20000
AFIX   0
C16   1    0.461356    0.876488    0.277542    11.00000    0.04423    0.03584 =
         0.03721    0.00076   -0.00696   -0.02016
AFIX  43
H16   2    0.387921    0.937577    0.273939    11.00000   -1.20000
AFIX   0
C11   1    0.515255    0.789752    0.196675    11.00000    0.03945    0.03427 =
         0.03300    0.00159    0.00043   -0.02340
C12   1    0.621674    0.700826    0.201777    11.00000    0.04093    0.04206 =
         0.05244    0.00654    0.00073   -0.01373
AFIX  43
H12   2    0.658056    0.641682    0.147050    11.00000   -1.20000
AFIX   0
C15   1    0.515545    0.872920    0.362940    11.00000    0.07114    0.06212 =
         0.03908    0.00272   -0.01377   -0.04241
AFIX  43
H15   2    0.479682    0.931388    0.418288    11.00000   -1.20000
AFIX   0
C14   1    0.622722    0.783014    0.366655    11.00000    0.07233    0.09497 =
         0.05360    0.02956   -0.03358   -0.05366
AFIX  43
H14   2    0.660267    0.780106    0.425010    11.00000   -1.20000
AFIX   0
C23   1    0.180005    0.681048    0.183143    11.00000    0.03451    0.02820 =
         0.03795    0.00252   -0.00978   -0.01435
AFIX  43
H23   2    0.117311    0.656026    0.199595    11.00000   -1.20000
AFIX   0
C21   1    0.383353    0.639900    0.123850    11.00000    0.04073    0.02422 =
         0.02685    0.00025   -0.00083   -0.01681
AFIX  43
H21   2    0.461764    0.586325    0.099340    11.00000   -1.20000
AFIX   0
C22   1    0.294957    0.600708    0.152712    11.00000    0.03964    0.02614 =
         0.02253    0.00241   -0.00557   -0.01648
C24   1    0.156918    0.797889    0.189467    11.00000    0.03738    0.02667 =
         0.05658    0.00256   -0.01773   -0.00927
AFIX  43
H24   2    0.078851    0.853426    0.211332    11.00000   -1.20000
AFIX   0
C25   1    0.248739    0.831603    0.163611    11.00000    0.04703    0.02414 =
         0.04710    0.00479   -0.02008   -0.01403
AFIX  43
H25   2    0.234161    0.911193    0.169376    11.00000   -1.20000
AFIX   0
C36   1    0.390319    0.223631    0.231166    11.00000    0.03106    0.02463 =
         0.02620    0.00337   -0.00012   -0.01555
C32   1    0.577643    0.059825    0.173228    11.00000    0.02807    0.02647 =
         0.04236    0.00148    0.00307   -0.00874
C35   1    0.441601    0.240269    0.313808    11.00000    0.03392    0.03064 =
         0.03350   -0.00031   -0.00328   -0.01669
C31   1    0.464559    0.130943    0.162510    11.00000    0.02986    0.02556 =
         0.02844    0.00207   -0.00004   -0.01282
C33   1    0.622598    0.078987    0.256837    11.00000    0.02470    0.03959 =
         0.05132    0.01108   -0.00628   -0.01254
C34   1    0.553612    0.171292    0.327993    11.00000    0.03870    0.04819 =
         0.03847    0.00942   -0.01424   -0.02498
C41   1    0.162412    0.355220    0.044326    11.00000    0.02632    0.02683 =
         0.03017    0.00528   -0.00211   -0.00748
C42   1    0.202702    0.284689    0.125588    11.00000    0.02471    0.02332 =
         0.02469    0.00133   -0.00081   -0.00740
C45   1    0.104856    0.221422   -0.033588    11.00000    0.02457    0.04031 =
         0.03379   -0.00353   -0.00984   -0.00463
C43   1    0.186398    0.182566    0.121847    11.00000    0.02722    0.02299 =
         0.02547    0.00395   -0.00638   -0.00480
C46   1    0.115398    0.324843   -0.033375    11.00000    0.02932    0.04073 =
         0.02944    0.00868   -0.00858   -0.00766
C44   1    0.140639    0.148988    0.046090    11.00000    0.02890    0.02463 =
         0.03847   -0.00536   -0.00448   -0.00858
C51   1    0.159006    0.320430    0.331010    11.00000    0.03032    0.02413 =
         0.02167   -0.00006   -0.00267   -0.01359
C55   1   -0.041121    0.422098    0.431568    11.00000    0.02741    0.03301 =
         0.03437   -0.00765    0.00056   -0.01368
C53   1    0.089432    0.255492    0.499226    11.00000    0.04992    0.03698 =
         0.02220    0.00550   -0.00463   -0.02615
C56   1    0.047033    0.408338    0.345664    11.00000    0.03098    0.02593 =
         0.02581    0.00254   -0.00456   -0.01228
C54   1   -0.018485    0.345343    0.509608    11.00000    0.03987    0.04452 =
         0.02486   -0.00673    0.00831   -0.02581
C52   1    0.174369    0.243174    0.410973    11.00000    0.03441    0.02565 =
         0.02656    0.00175   -0.00384   -0.01391
F5    6    0.221110    0.106082    0.198017    11.00000    0.04309    0.02199 =
         0.03329    0.00725   -0.01279   -0.01540
F11   6    0.429271    0.102743    0.077615    11.00000    0.03390    0.03041 =
         0.02983   -0.00613   -0.00104   -0.01023
F6    6    0.018426    0.488550    0.272692    11.00000    0.03400    0.03253 =
         0.03532    0.00787   -0.00513   -0.00780
F10   6    0.276297    0.150031    0.406676    11.00000    0.03916    0.02910 =
         0.03641    0.01100   -0.00664   -0.01033
F1    6    0.167817    0.459749    0.035488    11.00000    0.05108    0.03105 =
         0.04431    0.01644   -0.01531   -0.01800
F4    6    0.132254    0.046051    0.047320    11.00000    0.04952    0.03050 =
         0.06066   -0.00260   -0.02370   -0.01667
F15   6    0.378937    0.327427    0.387004    11.00000    0.04544    0.04372 =
         0.03572   -0.01018   -0.00670   -0.01785
F9    6    0.112244    0.179869    0.575487    11.00000    0.06907    0.05402 =
         0.03163    0.01808   -0.00537   -0.03160
F7    6   -0.146319    0.510513    0.440765    11.00000    0.02764    0.04732 =
         0.04773   -0.00842    0.00474   -0.00722
F12   6    0.643616   -0.029258    0.103062    11.00000    0.03395    0.03752 =
         0.05608   -0.00828    0.00531   -0.00139
F8    6   -0.102243    0.359033    0.595304    11.00000    0.05438    0.06394 =
         0.03417   -0.00736    0.01791   -0.03290
F2    6    0.079407    0.397589   -0.109833    11.00000    0.04545    0.05530 =
         0.04019    0.01973   -0.01913   -0.01145
F14   6    0.597611    0.192809    0.409285    11.00000    0.05104    0.07188 =
         0.05491    0.00375   -0.02570   -0.02895
F3    6    0.061332    0.189723   -0.109742    11.00000    0.04963    0.06097 =
         0.04697   -0.00287   -0.02640   -0.01751
F13   6    0.731052    0.009530    0.270719    11.00000    0.03080    0.05902 =
         0.07505    0.01502   -0.01678   -0.00948
B1    3    0.256411    0.314533    0.223717    11.00000    0.02893    0.02128 =
         0.02389    0.00046    0.00237   -0.01163
C1    1    0.325648    0.472038    0.145994    11.00000    0.03403    0.02432 =
         0.02686    0.00088   -0.00181   -0.01575
C2    1    0.457304    0.794360    0.103019    11.00000    0.05340    0.03408 =
         0.02973    0.00366   -0.00036   -0.02963
AFIX  23
H2A   2    0.425900    0.874484    0.080378    11.00000   -1.20000
H2B   2    0.516318    0.744861    0.043671    11.00000   -1.20000
AFIX   0
MOLE 1
PART1
CL2A  7    0.847831    0.376518    0.175332    10.92838    0.05285    0.05389 =
         0.08559   -0.00169    0.00018   -0.02705
PART 2
CL2B  7    0.785919    0.399602    0.115202    10.07162    0.23704    0.13213 =
         0.15743   -0.01223   -0.00871   -0.13803
PART 0
PART 1
CL3A  7    0.637420    0.350291    0.140442    10.92658    0.05892    0.07996 =
         0.06540    0.01608   -0.01327   -0.02856
PART 2
CL3B  7    0.847381    0.231894    0.266523    10.07342    0.05891    0.06081 =
         0.06776    0.00775    0.00312   -0.02471
PART 0
PART 1
CL1A  7    0.852656    0.156362    0.104855    10.66414    0.05642    0.04785 =
         0.08170   -0.01641    0.00806   -0.02254
PART 2
CL1B  7    0.869890    0.145368    0.146613    10.20758    0.06727    0.06472 =
         0.28066    0.06816   -0.03075   -0.02831
Part 3
CL1C  7    0.814310    0.176654    0.094182    10.12828    0.07520    0.15058 =
         0.03964    0.00167   -0.00996   -0.05843
PART 0

C3    1    0.772311    0.283821    0.184885    11.00000    0.05891    0.06081 =
         0.06776    0.00775    0.00312   -0.02471
AFIX  13
H3A   2    0.757073    0.264026    0.259889    11.00000   -1.20000

AFIX   0
HKLF 4

REM  rm15108 in P-1
REM R1 =  0.0478 for    5410 Fo > 4sig(Fo)  and  0.0662 for all    7276 data
REM    521 parameters refined using      2 restraints

END

WGHT      0.0671      0.6756

REM Highest difference peak  0.449,  deepest hole -0.778,  1-sigma level  0.058
Q1    1   0.8702  0.3192  0.2231  11.00000  0.05    0.45
Q2    1   0.5191  0.0841  0.1778  11.00000  0.05    0.25
Q3    1   0.4046  0.2257  0.2501  11.00000  0.05    0.25
Q4    1   0.1665  0.3086  0.3819  11.00000  0.05    0.25
Q5    1   0.2970  0.7981  0.1049  11.00000  0.05    0.25
;
_shelx_res_checksum   35751

_shelx_hkl_file
;
   0   0  -1   37.63    0.62
   0   0  -2    1.37    0.12
   0   0  -3  367.21    2.12
   0   0  -4  466.18    5.07
   0   0  -5   16.52    1.16
   0   0  -6   79.92    2.72
   0   0  -7   34.14    1.98
   0   0  -8    2.94    0.76
   0   0  -9    2.49    0.40
   0   0  -9    1.97    0.36
   0   0 -10    6.37    0.64
   0   0 -10    6.80    0.72
   0   0 -10    6.61    1.06
   0   0 -11    9.07    0.81
   0   0 -11    8.13    0.69
   0   0 -12    0.03    0.40
   0   0 -12   -0.21    0.20
   0   0 -13   28.57    1.15
   0   0 -13   32.87    1.40
   0   0 -14   -0.06    0.09
   0   0 -14    0.30    0.31
   0   0 -15   -0.16    0.15
   0   1 -15    0.12    0.16
   0   1 -14    2.30    0.43
   0   1 -13    0.36    0.36
   0   1 -12    8.81    0.67
   0   1 -12    9.18    0.83
   0   1 -11   -0.04    0.28
   0   1 -11    0.03    0.40
   0   1 -11   -0.51    0.20
   0   1 -10   14.20    0.84
   0   1 -10   13.64    1.49
   0   1 -10   13.81    0.92
   0   1 -10   12.64    0.95
   0   1  -9    3.88    0.51
   0   1  -9    4.17    0.47
   0   1  -9    4.34    0.85
   0   1  -8   -0.10    0.44
   0   1  -7   13.32    1.27
   0   1  -6    0.35    0.49
   0   1  -5   38.83    1.66
   0   1  -4   16.03    0.97
   0   1  -3   25.73    1.01
   0  -1   0   32.93    0.55
   0  -1  -1   64.64    0.83
   0  -1  -1   65.50    0.89
   0  -1  -1   62.49    0.92
   0  -1  -2    6.71    0.42
   0  -1  -2    5.98    0.19
   0  -1  -2    6.54    0.44
   0  -1  -3    7.67    0.61
   0  -1  -3    8.64    0.57
   0  -1  -3    8.98    0.58
   0  -1  -4    2.62    0.57
   0  -1  -4    2.73    0.44
   0  -1  -4    2.79    0.45
   0  -1  -5    7.91    0.91
   0  -1  -6   85.75    2.88
   0  -1  -7   13.85    1.33
   0  -1  -8    2.91    0.78
   0  -1  -9    0.96    0.25
   0  -1  -9    1.08    0.28
   0  -1  -9    1.44    0.56
   0  -1 -10    2.25    0.43
   0  -1 -10    1.93    0.42
   0  -1 -10    2.57    0.74
   0  -1 -11   24.71    1.21
   0  -1 -11   26.72    1.33
   0  -1 -12   20.82    1.10
   0  -1 -12   23.58    1.25
   0  -1 -13    0.47    0.41
   0  -1 -13    0.26    0.24
   0  -1 -14    2.36    0.33
   0  -1 -14    2.76    0.44
   0  -1 -15    0.14    0.16
   0   2 -15    0.16    0.19
   0   2 -14   -0.07    0.29
   0   2 -13   10.01    0.82
   0   2 -12   -0.06    0.36
   0   2 -11   36.22    1.50
   0   2 -11   35.95    1.63
   0   2 -10   26.03    1.35
   0   2 -10   25.93    1.25
   0   2  -9   23.48    1.20
   0   2  -9   26.88    1.18
   0   2  -9   24.90    1.87
   0   2  -8    3.11    0.73
   0   2  -7    5.75    0.88
   0   2  -6   25.78    1.51
   0   2  -5    0.09    0.40
   0   2  -4  126.24    2.51
   0  -2   2   19.05    0.80
   0  -2   1    4.16    0.36
   0  -2   0  115.36    1.47
   0  -2  -1    6.84    0.41
   0  -2  -1    7.32    0.27
   0  -2  -1    7.86    0.40
   0  -2  -2    6.60    0.47
   0  -2  -2    6.14    0.39
   0  -2  -2    5.84    0.42
   0  -2  -2    5.77    0.49
   0  -2  -3    3.57    0.45
   0  -2  -3    3.98    0.41
   0  -2  -3    4.23    0.55
   0  -2  -4   35.26    1.30
   0  -2  -4   33.35    1.51
   0  -2  -4   33.39    1.27
   0  -2  -5   24.67    1.26
   0  -2  -5   28.00    1.58
   0  -2  -5   25.97    1.28
   0  -2  -6   17.99    1.19
   0  -2  -6   18.00    1.42
   0  -2  -7   19.82    1.63
   0  -2  -8   12.63    1.39
   0  -2  -9    2.06    0.39
   0  -2  -9    2.16    0.73
   0  -2 -10   26.57    2.18
   0  -2 -10   25.06    1.25
   0  -2 -11    7.07    0.75
   0  -2 -12    1.87    0.44
   0  -2 -12    2.15    0.53
   0  -2 -13    1.33    0.34
   0  -2 -13    1.94    0.45
   0  -2 -14    8.07    0.62
   0  -2 -14    7.06    0.53
   0  -2 -15   -0.11    0.08
   0  -2 -15   -0.05    0.14
   0   3 -15    1.10    0.23
   0   3 -14    1.94    0.38
   0   3 -13   -0.19    0.35
   0   3 -12    0.46    0.35
   0   3 -12    0.48    0.33
   0   3 -11   10.25    0.82
   0   3 -11    9.86    0.87
   0  -3  10    5.67    1.04
   0   3 -10    4.51    0.80
   0   3 -10    4.24    0.56
   0   3 -10    4.29    0.57
   0   3 -10    4.79    0.48
   0   3  -9   14.27    0.96
   0   3  -9   14.30    0.88
   0   3  -9   13.81    0.81
   0   3  -9   15.89    1.45
   0  -3   9   14.90    1.51
   0   3  -8   17.84    1.46
   0   3  -7   25.32    1.60
   0   3  -6  248.86    4.44
   0   3  -5    5.27    0.66
   0  -3   4    8.60    0.82
   0   3  -4    8.04    0.68
   0  -3   3    0.12    0.35
   0  -3   2   87.84    1.86
   0  -3   1  311.48    3.13
   0  -3   0   68.41    1.41
   0  -3  -1   56.42    1.29
   0  -3  -1   56.40    0.76
   0  -3  -2  244.20    2.82
   0  -3  -2  245.03    2.91
   0  -3  -2  249.58    2.98
   0  -3  -3   36.99    1.38
   0  -3  -3   38.22    1.12
   0  -3  -3   38.80    1.33
   0  -3  -4    6.13    0.69
   0  -3  -4    5.89    0.65
   0  -3  -4    6.04    0.30
   0  -3  -4    5.82    0.74
   0  -3  -5   11.88    0.96
   0  -3  -5   11.37    0.96
   0  -3  -5   12.34    1.13
   0  -3  -6    3.23    0.70
   0  -3  -6    3.41    0.59
   0  -3  -6    3.13    0.65
   0  -3  -7   80.00    3.18
   0  -3  -8    5.76    0.97
   0  -3  -9    5.20    1.04
   0  -3  -9    5.29    0.58
   0  -3  -9    6.54    0.64
   0  -3 -10    3.10    0.51
   0  -3 -10    2.28    0.65
   0  -3 -10    2.86    0.46
   0  -3 -11    0.16    0.35
   0  -3 -12    6.50    0.68
   0  -3 -12    8.10    0.75
   0  -3 -13    3.55    0.48
   0  -3 -13    3.57    0.52
   0  -3 -14    0.08    0.20
   0  -3 -14    0.40    0.20
   0  -3 -15    0.11    0.05
   0   4 -15    2.98    0.30
   0   4 -14    0.57    0.26
   0   4 -13    2.42    0.44
   0   4 -12    0.26    0.29
   0   4 -12    0.14    0.29
   0   4 -11    0.73    0.33
   0   4 -11    0.86    0.25
   0   4 -11    0.17    0.26
   0   4 -10    3.76    0.56
   0  -4  10    4.03    0.84
   0   4 -10    3.61    0.44
   0   4 -10    4.12    0.54
   0   4  -9   12.52    0.86
   0  -4   9   11.60    1.37
   0   4  -9   12.86    0.89
   0   4  -8    0.03    0.09
   0  -4   8    0.40    0.42
   0   4  -8   -0.16    0.29
   0   4  -7   13.44    1.14
   0  -4   7   10.96    1.19
   0   4  -6   11.46    0.96
   0  -4   6   10.65    1.11
   0  -4   5   43.66    1.95
   0   4  -5   44.41    1.66
   0  -4   4   73.84    2.30
   0   4  -4   69.67    1.79
   0   4  -3   43.20    1.17
   0  -4   3   44.83    1.65
   0  -4   2   24.98    1.14
   0  -4   1   36.40    1.29
   0  -4   0   77.91    1.78
   0  -4  -1   90.01    1.90
   0  -4  -1   85.97    0.96
   0  -4  -2   16.48    0.48
   0  -4  -2   18.46    0.92
   0  -4  -2   17.97    0.83
   0  -4  -3   30.48    1.34
   0  -4  -3   29.58    1.28
   0  -4  -4  150.80    3.23
   0  -4  -4  157.94    3.17
   0  -4  -5    7.04    0.84
   0  -4  -5    8.44    0.85
   0  -4  -5    6.61    0.83
   0  -4  -6   13.12    1.24
   0  -4  -6   14.45    1.20
   0  -4  -6   12.85    1.07
   0  -4  -7    3.48    0.72
   0  -4  -7    3.19    0.72
   0  -4  -7    3.80    0.64
   0  -4  -8    2.40    0.39
   0  -4  -8    2.77    0.44
   0  -4  -9    0.16    0.21
   0  -4  -9   -0.01    0.25
   0  -4 -10    2.37    0.47
   0  -4 -10    1.74    0.39
   0  -4 -11   -0.05    0.31
   0  -4 -11   -0.23    0.21
   0  -4 -12    1.82    0.48
   0  -4 -12    2.48    0.47
   0  -4 -13    0.16    0.24
   0  -4 -13    0.23    0.27
   0  -4 -14   -0.02    0.13
   0   5 -15    0.19    0.10
   0   5 -14    0.46    0.21
   0   5 -13    0.04    0.25
   0   5 -12    3.67    0.52
   0   5 -12    3.84    0.52
   0   5 -11    1.82    0.42
   0   5 -11    2.07    0.43
   0   5 -11    1.35    0.30
   0   5 -10    1.84    0.38
   0   5 -10    2.09    0.42
   0  -5   9    8.73    1.17
   0   5  -9    7.85    0.71
   0   5  -9    7.91    0.72
   0   5  -8    8.44    0.68
   0   5  -8    8.82    0.74
   0  -5   8    8.14    1.14
   0  -5   7   14.25    1.39
   0  -5   6    1.99    0.58
   0  -5   5   32.11    1.75
   0  -5   4   82.82    2.59
   0  -5   3   73.46    2.30
   0  -5   2    1.14    0.42
   0  -5   1   23.76    1.18
   0  -5   0   31.22    1.32
   0  -5  -1   15.33    0.94
   0  -5  -2   95.14    2.30
   0  -5  -3    0.39    0.36
   0  -5  -3   -0.02    0.42
   0  -5  -3    0.35    0.29
   0  -5  -4   37.67    1.74
   0  -5  -4   35.39    1.61
   0  -5  -5   97.63    2.94
   0  -5  -5   88.43    2.86
   0  -5  -5   92.00    2.80
   0  -5  -6   13.66    1.26
   0  -5  -6   13.77    1.15
   0  -5  -6   13.40    1.24
   0  -5  -7    0.40    0.43
   0  -5  -7    0.01    0.09
   0  -5  -7    0.19    0.24
   0  -5  -7    0.26    0.40
   0  -5  -7    0.30    0.17
   0  -5  -7    0.44    0.30
   0  -5  -8   -0.06    0.13
   0  -5  -8    0.63    0.23
   0  -5  -8   -0.29    0.39
   0  -5  -8    0.49    0.27
   0  -5  -9    5.65    0.66
   0  -5  -9    4.64    0.96
   0  -5  -9    6.15    0.65
   0  -5 -10    2.27    0.46
   0  -5 -10    1.94    0.43
   0  -5 -11    0.14    0.30
   0  -5 -11    0.16    0.20
   0  -5 -12    0.91    0.37
   0  -5 -13    0.50    0.26
   0  -5 -14    0.32    0.16
   0   6 -14    0.18    0.15
   0   6 -13    4.24    0.44
   0   6 -12    1.24    0.36
   0   6 -11   11.30    0.73
   0   6 -11   11.12    0.82
   0   6 -11   12.09    0.86
   0   6 -10    6.88    0.68
   0   6 -10    7.69    0.70
   0   6  -9    0.00    0.14
   0   6  -9    0.24    0.19
   0   6  -8    6.88    0.65
   0   6  -8    5.92    0.58
   0   6  -7   91.82    2.11
   0   6  -7   97.54    2.24
   0  -6   7   89.85    3.48
   0  -6   6    4.91    0.78
   0  -6   5    2.51    0.58
   0  -6   4    6.28    0.82
   0  -6   3   43.81    1.97
   0  -6   2   19.78    1.25
   0  -6   1   65.17    2.16
   0  -6   0  104.96    2.67
   0  -6  -1    5.03    0.65
   0  -6  -2   41.82    1.71
   0  -6  -3   61.26    2.12
   0  -6  -3   60.47    2.28
   0  -6  -4   21.81    1.46
   0  -6  -5    0.14    0.38
   0  -6  -5   -0.15    0.15
   0  -6  -6    8.27    1.05
   0  -6  -6    8.98    0.75
   0  -6  -6    8.89    1.04
   0  -6  -6    7.11    0.91
   0  -6  -6    7.20    0.69
   0  -6  -7    1.66    0.41
   0  -6  -7    1.45    0.33
   0  -6  -7    1.12    0.56
   0  -6  -7    1.53    0.35
   0  -6  -7    0.47    0.43
   0  -6  -8   -0.11    0.25
   0  -6  -8   -0.19    0.76
   0  -6  -8    0.32    0.31
   0  -6  -9    3.43    0.54
   0  -6 -10    7.65    0.72
   0  -6 -11    1.65    0.33
   0  -6 -12    0.25    0.25
   0  -6 -13    0.28    0.18
   0  -6 -14    3.69    0.27
   0   7 -14    0.12    0.06
   0   7 -13    0.05    0.16
   0   7 -12    0.96    0.29
   0   7 -11    3.07    0.37
   0   7 -11    3.47    0.47
   0   7 -10   11.48    0.84
   0   7  -9   34.68    1.43
   0  -7   8    3.08    0.83
   0   7  -8    4.25    0.54
   0   7  -8    4.00    0.48
   0   7  -7   23.69    1.15
   0  -7   7   22.46    1.83
   0   7  -7   22.86    1.12
   0  -7   6    4.61    0.80
   0   7  -6    5.58    0.56
   0  -7   5    2.28    0.53
   0  -7   4   22.20    1.55
   0  -7   3   15.62    1.25
   0  -7   2    6.67    0.81
   0  -7   1    0.61    0.25
   0  -7   0   17.04    1.21
   0  -7  -1    0.55    0.21
   0  -7  -2    4.14    0.74
   0  -7  -2    3.47    0.53
   0  -7  -3    0.03    0.13
   0  -7  -3   -0.36    0.40
   0  -7  -4   12.74    0.88
   0  -7  -4   12.86    1.25
   0  -7  -5    0.89    0.43
   0  -7  -5    1.10    0.59
   0  -7  -5    0.95    0.32
   0  -7  -6    0.23    0.28
   0  -7  -6    0.46    0.43
   0  -7  -6    1.09    0.59
   0  -7  -7    1.22    0.71
   0  -7  -7    1.18    0.59
   0  -7  -7    0.94    0.37
   0  -7  -8   10.63    0.91
   0  -7  -9    8.24    0.81
   0  -7 -10    2.94    0.48
   0  -7 -11    0.03    0.26
   0  -7 -11   -0.05    0.26
   0  -7 -12    3.77    0.42
   0  -7 -13    3.01    0.30
   0   8 -13   -0.10    0.10
   0   8 -12    2.32    0.32
   0   8 -11    0.58    0.17
   0   8 -11    0.74    0.27
   0   8 -10    0.62    0.26
   0   8  -9   14.03    0.90
   0   8  -9   14.94    0.86
   0   8  -8   -0.06    0.14
   0   8  -8   -0.28    0.22
   0   8  -7   11.38    0.84
   0   8  -7   11.59    0.83
   0   8  -6    1.93    0.38
   0  -8   6    1.03    0.56
   0  -8   5    3.97    0.83
   0   8  -5    3.36    0.49
   0   8  -4    1.41    0.34
   0  -8   4   -0.16    0.42
   0   8  -3    3.51    0.45
   0  -8   3    2.57    0.65
   0   8  -2   11.52    0.81
   0  -8   2    9.24    1.04
   0  -8   1    2.69    0.56
   0  -8   0    0.53    0.32
   0  -8  -1    0.38    0.31
   0  -8  -2    0.45    0.34
   0  -8  -2    0.65    0.41
   0  -8  -2    0.21    0.24
   0  -8  -3   18.67    1.54
   0  -8  -3   17.57    1.05
   0  -8  -4    0.53    0.35
   0  -8  -4    0.55    0.52
   0  -8  -5   10.35    1.26
   0  -8  -5    9.36    0.85
   0  -8  -5   11.77    1.35
   0  -8  -6    0.44    0.36
   0  -8  -7    2.93    0.58
   0  -8  -8    1.74    0.48
   0  -8  -9    2.52    0.51
   0  -8 -10    1.55    0.34
   0  -8 -10    2.08    0.38
   0  -8 -10    2.17    0.28
   0  -8 -11    0.12    0.17
   0  -8 -11    0.24    0.14
   0  -8 -12    0.86    0.18
   0   9 -12    1.57    0.20
   0   9 -11    0.18    0.10
   0   9 -11    0.35    0.17
   0   9 -10   -0.04    0.19
   0   9  -9    0.42    0.19
   0   9  -9   -0.30    0.15
   0   9  -8   21.20    1.10
   0   9  -8   21.18    1.09
   0   9  -7    0.10    0.22
   0   9  -7    0.08    0.17
   0   9  -6    0.11    0.25
   0   9  -6    0.17    0.17
   0  -9   5    5.79    1.09
   0   9  -5    6.67    0.70
   0   9  -4    4.46    0.60
   0  -9   4    2.62    0.83
   0  -9   3   10.97    1.28
   0   9  -3    9.48    0.83
   0  -9   2    3.83    0.80
   0   9  -2    3.67    0.52
   0   9  -1    5.49    0.63
   0  -9   1    6.13    0.97
   0  -9   1    6.66    0.57
   0  -9   0    0.11    0.33
   0   9   0   -0.05    0.09
   0  -9  -1    6.04    0.93
   0   9   1    5.93    0.63
   0  -9  -1    6.53    0.66
   0  -9  -1    6.15    0.98
   0   9   2   17.82    1.09
   0  -9  -2   22.34    1.20
   0  -9  -2   22.36    1.79
   0  -9  -2   19.89    1.59
   0  -9  -3    5.47    0.97
   0   9   3    5.29    0.58
   0  -9  -3    4.85    0.62
   0  -9  -4   17.23    1.13
   0  -9  -5    6.89    0.78
   0  -9  -6    0.41    0.41
   0  -9  -7   26.50    1.40
   0  -9  -8   12.40    0.94
   0  -9  -9   -0.05    0.14
   0  -9  -9    0.20    0.28
   0  -9  -9    0.31    0.19
   0  -9 -10    2.32    0.31
   0  -9 -10    2.22    0.26
   0  -9 -10    2.39    0.37
   0  -9 -11    1.45    0.20
   0  10 -11    5.68    0.34
   0  10 -11    5.92    0.36
   0  10 -10    6.91    0.48
   0  10  -9    0.41    0.15
   0  10  -9   -0.39    0.19
   0  10  -8   10.06    0.71
   0  10  -8    8.69    0.69
   0  10  -7    5.99    0.63
   0  10  -7    4.71    0.50
   0  10  -6    1.04    0.37
   0  10  -6    1.11    0.29
   0  10  -5    0.61    0.35
   0  10  -4    1.79    0.49
   0  10  -3    0.56    0.39
   0  10  -2   61.48    2.12
   0  10  -1    2.16    0.46
   0 -10   1    2.60    0.36
   0 -10   0   -0.24    0.11
   0  10   0    0.16    0.24
   0  10   1    0.60    0.28
   0 -10  -1    0.66    0.23
   0  10   2    0.19    0.11
   0 -10  -2    0.01    0.33
   0 -10  -3    0.73    0.43
   0  10   3   -0.39    0.17
   0 -10  -4    3.29    0.61
   0 -10  -5    1.71    0.56
   0 -10  -6    3.13    0.58
   0 -10  -7    0.04    0.34
   0 -10  -8    0.09    0.20
   0 -10  -8    0.21    0.31
   0 -10  -9    7.26    0.59
   0 -10  -9    7.41    0.52
   0 -10 -10    0.75    0.15
   0  11 -10   -0.12    0.06
   0  11  -9    1.15    0.19
   0  11  -8    1.82    0.26
   0  11  -8    2.42    0.33
   0  11  -7    6.58    0.62
   0  11  -7    5.54    0.50
   0  11  -6   -0.04    0.12
   0  11  -6    0.11    0.28
   0  11  -5    0.21    0.31
   0  11  -5    0.35    0.14
   0  11  -4    0.36    0.36
   0  11  -3   17.86    1.19
   0  11  -2    0.46    0.33
   0 -11   1    0.64    0.21
   0  11  -1    0.55    0.35
   0 -11   0    4.69    0.50
   0  11   0    3.87    0.56
   0  11   1    6.36    0.69
   0 -11  -1    6.43    0.64
   0  11   2    0.24    0.13
   0 -11  -2   -0.37    0.25
   0 -11  -3   -0.10    0.24
   0  11   3   -0.58    0.20
   0 -11  -4    0.07    0.30
   0 -11  -5    0.03    0.32
   0 -11  -6   -0.61    0.33
   0 -11  -7   -0.16    0.20
   0 -11  -8    0.02    0.12
   0 -11  -9    1.37    0.18
   0  12  -8    0.33    0.13
   0  12  -7    3.48    0.40
   0  12  -6    0.70    0.28
   0  12  -5    2.55    0.47
   0  12  -4    1.25    0.43
   0  12  -3    0.48    0.37
   0  12  -2    4.25    0.63
   0  12  -1   13.70    0.99
   0 -12   1   14.29    0.77
   0 -12   0    0.61    0.19
   0  12   0    0.76    0.30
   0  12   1    4.03    0.55
   0 -12  -1    2.83    0.42
   0  12   2    0.19    0.15
   0 -12  -2    0.26    0.24
   0 -12  -3    4.07    0.51
   0 -12  -4    0.38    0.27
   0 -12  -5    2.88    0.41
   0 -12  -6    1.85    0.32
   0 -12  -7    1.60    0.26
   0 -12  -8    0.22    0.11
   0  13  -7    0.30    0.11
   0  13  -6    0.38    0.20
   0  13  -5    2.51    0.37
   0  13  -4    5.81    0.56
   0  13  -3   -0.10    0.27
   0  13  -2   14.44    0.89
   0  13  -1    1.63    0.36
   0 -13   0   -0.04    0.10
   0  13   0    0.03    0.18
   0  13   1    0.00    0.10
   0 -13  -1    0.35    0.15
   0  13   2    1.62    0.26
   0 -13  -2    1.73    0.29
   0 -13  -3    0.19    0.18
   0 -13  -4    2.36    0.32
   0 -13  -5    0.62    0.17
   0 -13  -5    0.29    0.10
   0 -13  -6    0.18    0.07
   0  14  -4    0.13    0.11
   0  14  -3    0.34    0.15
   0  14  -2   -0.21    0.12
   0  14  -1    0.16    0.12
   0  14   0    0.51    0.13
   1 -13  -4    2.68    0.27
   1 -13  -3    2.02    0.25
  -1  13   2   -0.09    0.09
   1 -13  -2    0.10    0.07
   1 -13  -1    0.49    0.12
  -1  13   1    0.77    0.18
  -1  13   0    1.11    0.25
  -1  13  -1    0.87    0.27
  -1  13  -2    1.85    0.34
  -1  13  -3    4.69    0.48
  -1  13  -4    5.46    0.49
  -1  13  -5    0.92    0.23
  -1  13  -6   -0.19    0.09
   1 -12  -7    0.06    0.05
   1 -12  -6    0.24    0.13
   1 -12  -5    4.67    0.45
   1 -12  -4    0.28    0.20
   1 -12  -3    4.35    0.48
  -1  12   2    2.10    0.35
   1 -12  -2    1.88    0.33
  -1  12   1    1.92    0.37
   1 -12  -1    1.88    0.31
  -1  12   0    0.31    0.30
   1 -12   0    0.04    0.09
  -1  12  -1   -0.06    0.28
  -1  12  -2    0.05    0.33
  -1  12  -3    8.18    0.76
  -1  12  -4    0.40    0.33
  -1  12  -4    0.00    0.05
  -1  12  -5    1.09    0.35
  -1  12  -5    0.77    0.18
  -1  12  -6    0.12    0.16
  -1  12  -6   -0.07    0.08
  -1  12  -7   -0.19    0.15
  -1  12  -8    0.32    0.10
   1 -11  -8    0.07    0.11
   1 -11  -7    0.48    0.21
   1 -11  -6    0.72    0.30
   1 -11  -5    0.07    0.26
   1 -11  -4    0.85    0.36
   1 -11  -3   -0.02    0.24
  -1  11   3    0.05    0.08
   1 -11  -2    0.22    0.20
  -1  11   2    0.62    0.26
   1 -11  -1    0.53    0.22
  -1  11   1    0.55    0.24
   1 -11   0    2.67    0.39
  -1  11   0    2.54    0.49
   1 -11   1   25.07    1.06
  -1  11  -1   24.05    1.35
  -1  11  -2   10.15    0.90
  -1  11  -3   35.36    1.61
  -1  11  -4    7.66    0.80
  -1  11  -5    1.44    0.41
  -1  11  -5    1.37    0.28
  -1  11  -6    0.85    0.31
  -1  11  -6    0.98    0.27
  -1  11  -7    0.27    0.18
  -1  11  -7    0.54    0.26
  -1  11  -8    2.51    0.32
  -1  11  -8    2.48    0.31
  -1  11  -9    0.32    0.10
  -1  11  -9   -0.16    0.13
   1 -10  -9    1.75    0.31
   1 -10  -9    1.53    0.22
   1 -10  -8    1.72    0.32
   1 -10  -8    1.78    0.39
   1 -10  -7    0.56    0.37
   1 -10  -6    1.51    0.48
   1 -10  -5    0.21    0.41
   1 -10  -4    1.97    0.51
   1 -10  -3   10.26    0.89
  -1  10   3   10.70    0.84
   1 -10  -2    0.46    0.33
  -1  10   2    0.07    0.22
  -1  10   1   -0.37    0.23
  -1  10   0    5.66    0.70
   1 -10   0    6.67    0.61
  -1  10  -1    0.44    0.34
   1 -10   1    0.25    0.13
  -1  10  -2  110.07    2.88
  -1  10  -3    3.81    0.62
  -1  10  -4    4.69    0.66
  -1  10  -5   14.75    1.04
  -1  10  -6    3.16    0.53
  -1  10  -6    3.21    0.45
  -1  10  -7    0.07    0.18
  -1  10  -7    0.05    0.19
  -1  10  -8    2.28    0.37
  -1  10  -8    2.72    0.36
  -1  10  -9    0.44    0.20
  -1  10  -9    0.41    0.16
  -1  10 -10    2.55    0.31
  -1  10 -11    0.11    0.06
   1  -9 -10    0.07    0.07
   1  -9 -10    0.10    0.08
   1  -9 -10   -0.03    0.17
   1  -9  -9   15.38    0.89
   1  -9  -9   14.70    0.77
   1  -9  -8   19.30    1.10
   1  -9  -7    2.61    0.60
   1  -9  -6    9.39    0.90
   1  -9  -5    1.00    0.43
   1  -9  -4    2.62    0.56
   1  -9  -3    0.01    0.34
  -1   9   3   -0.10    0.09
   1  -9  -2   -0.21    0.39
   1  -9  -2    0.68    0.32
  -1   9   2    0.18    0.13
   1  -9  -2    0.79    0.66
  -1   9   1    0.14    0.15
   1  -9  -1    0.85    0.52
   1  -9  -1    0.36    0.44
   1  -9  -1    0.20    0.24
   1  -9   0   26.72    1.94
  -1   9   0   26.15    1.37
   1  -9   1   17.84    1.60
  -1   9  -1   17.11    1.11
   1  -9   1   17.61    0.93
   1  -9   2   35.50    2.27
  -1   9  -2   36.00    1.60
   1  -9   3   36.55    2.32
  -1   9  -3   33.97    1.57
   1  -9   4   72.48    3.32
  -1   9  -4   73.17    2.26
  -1   9  -5   33.09    1.51
  -1   9  -6   -0.15    0.28
  -1   9  -7    6.62    0.66
  -1   9  -7    8.65    0.75
  -1   9  -8    0.36    0.22
  -1   9  -8   -0.24    0.18
  -1   9  -9    0.35    0.13
  -1   9  -9    0.24    0.25
  -1   9 -10    2.08    0.36
  -1   9 -11    1.71    0.28
  -1   9 -12    2.23    0.24
   1  -8 -11   -0.03    0.14
   1  -8 -11   -0.36    0.15
   1  -8 -10    2.25    0.39
   1  -8  -9    5.29    0.64
   1  -8  -8    4.03    0.63
   1  -8  -7    1.19    0.50
   1  -8  -6    7.97    0.84
   1  -8  -5    1.73    0.50
   1  -8  -4    0.53    0.45
   1  -8  -4    0.57    0.36
   1  -8  -3    9.32    0.81
  -1   8   3    8.84    0.75
   1  -8  -3    8.34    1.12
  -1   8   2    4.33    0.55
   1  -8  -2    4.38    0.83
   1  -8  -2    5.60    0.61
   1  -8  -2    3.47    0.74
  -1   8   1   54.32    1.85
   1  -8  -1   61.11    1.81
   1  -8  -1   55.09    2.53
   1  -8   0    2.32    0.37
  -1   8   0    2.28    0.39
   1  -8   0    2.26    0.59
   1  -8   1    0.12    0.27
  -1   8  -1    0.93    0.25
  -1   8  -2    9.09    0.75
   1  -8   2    8.10    1.07
   1  -8   3   -0.21    0.49
  -1   8  -3    0.21    0.21
  -1   8  -4    4.46    0.55
   1  -8   4    3.96    0.78
   1  -8   5   -0.10    0.45
  -1   8  -5    0.45    0.26
   1  -8   6    5.47    1.02
  -1   8  -6    3.98    0.53
  -1   8  -7    3.32    0.46
  -1   8  -7    3.83    0.51
  -1   8  -8    0.17    0.27
  -1   8  -8   -0.06    0.09
  -1   8  -9    2.00    0.41
  -1   8 -10    5.75    0.58
  -1   8 -11    0.58    0.28
  -1   8 -12    0.13    0.16
  -1   8 -13    1.47    0.19
   1  -7 -12    2.37    0.26
   1  -7 -12    2.88    0.34
   1  -7 -11    9.31    0.68
   1  -7 -11    8.72    0.63
   1  -7 -10    0.79    0.35
   1  -7  -9   19.96    1.18
   1  -7  -8   24.91    1.36
   1  -7  -7   12.50    1.02
   1  -7  -6    1.66    0.46
   1  -7  -6    2.97    0.86
   1  -7  -6    1.79    0.56
   1  -7  -5   12.34    1.29
   1  -7  -5   11.71    0.93
   1  -7  -5   11.08    0.92
   1  -7  -5   11.99    1.30
   1  -7  -4  144.36    3.10
   1  -7  -4  151.72    3.06
   1  -7  -3    3.68    0.49
   1  -7  -3    3.15    0.71
   1  -7  -2   21.58    1.45
   1  -7  -2   21.62    1.53
   1  -7  -1   31.81    1.73
   1  -7   0    8.18    0.93
   1  -7   1    2.01    0.46
   1  -7   2   39.23    2.01
   1  -7   3    5.22    0.74
   1  -7   4   21.37    1.62
   1  -7   5   28.62    1.94
  -1   7  -5   29.14    1.26
   1  -7   6    2.10    0.60
  -1   7  -6    2.39    0.39
  -1   7  -7    0.99    0.30
  -1   7  -7    0.66    0.21
  -1   7  -8    0.62    0.26
  -1   7  -8    0.77    0.20
  -1   7  -9    2.19    0.43
  -1   7 -10   14.10    0.89
  -1   7 -10   13.98    0.93
  -1   7 -11    2.18    0.40
  -1   7 -11    2.29    0.35
  -1   7 -12    0.26    0.22
  -1   7 -13    0.17    0.16
  -1   7 -14    0.07    0.07
   1  -6 -13    0.60    0.18
   1  -6 -12   -0.29    0.17
   1  -6 -12   -0.14    0.22
   1  -6 -11    7.17    0.62
   1  -6 -10    0.39    0.34
   1  -6  -9    4.82    0.65
   1  -6  -8    1.60    0.45
   1  -6  -8    2.06    0.43
   1  -6  -7    1.50    0.54
   1  -6  -7    1.73    0.66
   1  -6  -7    1.49    0.35
   1  -6  -7    1.52    0.43
   1  -6  -6    7.98    1.05
   1  -6  -6    6.84    1.00
   1  -6  -6    7.94    0.75
   1  -6  -6    6.33    0.70
   1  -6  -5   40.30    1.58
   1  -6  -5   42.39    2.20
   1  -6  -5   42.99    1.64
   1  -6  -5   45.14    2.29
   1  -6  -4   11.23    1.11
   1  -6  -3   -0.45    0.22
   1  -6  -3   -0.13    0.37
   1  -6  -2    4.72    0.63
   1  -6  -1    7.20    0.78
   1  -6   0   10.60    0.95
   1  -6   1   22.02    1.36
   1  -6   2  103.56    2.94
   1  -6   3   43.66    2.01
   1  -6   4    8.94    0.97
   1  -6   5   34.99    1.98
   1  -6   6   58.95    2.71
  -1   6  -7    0.18    0.17
  -1   6  -7    0.50    0.19
  -1   6  -8    7.92    0.70
   1  -6   8    7.31    1.21
  -1   6  -8    8.42    0.71
  -1   6  -9    0.21    0.30
  -1   6  -9    0.18    0.11
  -1   6 -10    0.34    0.16
  -1   6 -10    0.37    0.29
  -1   6 -11    0.93    0.28
  -1   6 -11    0.68    0.32
  -1   6 -12    0.06    0.27
  -1   6 -12   -0.11    0.19
  -1   6 -13    2.27    0.37
  -1   6 -14   -0.06    0.15
   1  -5 -14    3.04    0.26
   1  -5 -13    1.27    0.28
   1  -5 -12    0.72    0.32
   1  -5 -12    1.10    0.26
   1  -5 -11    2.20    0.42
   1  -5 -10   -0.13    0.37
   1  -5 -10    0.36    0.33
   1  -5  -9    0.70    0.40
   1  -5  -9    0.75    0.36
   1  -5  -9    0.69    0.21
   1  -5  -8    1.54    0.35
   1  -5  -8    1.46    0.47
   1  -5  -8    1.94    0.43
   1  -5  -7    8.97    1.14
   1  -5  -7    8.03    1.05
   1  -5  -7    9.38    0.76
   1  -5  -7    8.16    0.77
   1  -5  -7    8.80    1.11
   1  -5  -7    9.40    0.79
   1  -5  -6    0.04    0.31
   1  -5  -6    0.07    0.25
   1  -5  -6    0.25    0.21
   1  -5  -5    0.38    0.22
   1  -5  -5    0.15    0.21
   1  -5  -5    0.06    0.32
   1  -5  -4   19.22    1.23
   1  -5  -4   19.14    1.30
   1  -5  -3  148.93    3.25
   1  -5  -3  148.18    3.32
   1  -5  -3  156.32    2.85
   1  -5  -2    2.67    0.53
   1  -5  -1    4.30    0.62
   1  -5   0  120.56    2.75
   1  -5   1  199.39    3.58
   1  -5   2    0.60    0.44
   1  -5   3    0.81    0.46
   1  -5   4   57.01    2.21
   1  -5   5    3.27    0.68
   1  -5   6    3.83    0.74
   1  -5   7    3.57    0.67
   1  -5   8    7.13    1.03
  -1   5  -8    6.22    0.60
  -1   5  -8    6.39    0.62
  -1   5  -9    0.08    0.22
  -1   5  -9   -0.14    0.11
  -1   5 -10    0.48    0.26
  -1   5 -10    0.15    0.30
  -1   5 -11    2.26    0.43
  -1   5 -11    2.10    0.43
  -1   5 -12    1.05    0.37
  -1   5 -12    0.42    0.28
  -1   5 -13    0.28    0.27
  -1   5 -14    0.50    0.21
  -1   5 -15   -0.02    0.10
   1  -4 -14    1.11    0.20
   1  -4 -13    1.39    0.31
   1  -4 -12   -0.33    0.32
   1  -4 -12    0.23    0.21
   1  -4 -11    6.64    0.68
   1  -4 -11    6.16    0.71
   1  -4 -10    2.34    0.47
   1  -4 -10    2.50    0.50
   1  -4  -9   -0.30    0.13
   1  -4  -9    0.48    0.29
   1  -4  -9    0.51    0.31
   1  -4  -9   -0.52    0.47
   1  -4  -8    0.83    0.26
   1  -4  -8    1.08    0.30
   1  -4  -8    1.16    0.43
   1  -4  -8    1.04    0.37
   1  -4  -7    0.80    0.46
   1  -4  -7    0.19    0.35
   1  -4  -7    0.58    0.28
   1  -4  -7    0.93    0.22
   1  -4  -7   -0.36    0.39
   1  -4  -6    4.87    0.79
   1  -4  -6    5.62    0.80
   1  -4  -6    6.05    0.77
   1  -4  -5  111.24    3.11
   1  -4  -5  111.10    2.98
   1  -4  -4    5.41    0.71
   1  -4  -4    4.69    0.69
   1  -4  -3    0.34    0.33
   1  -4  -3    0.31    0.43
   1  -4  -2   83.04    2.09
   1  -4  -2   85.33    1.79
   1  -4  -1    1.79    0.46
   1  -4   0    1.76    0.41
   1  -4   1    9.44    0.76
   1  -4   2   41.88    1.56
   1  -4   3   38.48    1.57
  -1   4  -4    8.87    0.53
   1  -4   4    9.30    0.95
   1  -4   5    7.28    0.88
  -1   4  -5    7.85    0.61
   1  -4   6    2.49    0.66
  -1   4  -6    3.19    0.46
   1  -4   7    0.05    0.35
  -1   4  -8    3.73    0.49
   1  -4   8    3.17    0.69
  -1   4  -8    3.81    0.46
   1  -4   9   93.34    3.64
  -1   4  -9   93.36    2.44
  -1   4  -9   86.83    2.23
  -1   4 -10    0.19    0.28
   1  -4  10    0.63    0.45
  -1   4 -10    0.00    0.15
  -1   4 -11    1.20    0.37
  -1   4 -11    1.26    0.38
  -1   4 -12    0.09    0.29
  -1   4 -12   -0.23    0.31
  -1   4 -13    3.25    0.50
  -1   4 -13    1.98    0.41
  -1   4 -14    0.10    0.22
  -1   4 -15    0.39    0.16
   1  -3 -14    0.11    0.13
   1  -3 -13    0.51    0.30
   1  -3 -13    0.37    0.22
   1  -3 -12    0.20    0.21
   1  -3 -12   -0.84    0.41
   1  -3 -11    1.89    0.41
   1  -3 -11    2.10    0.50
   1  -3 -10    1.08    0.39
   1  -3 -10    0.93    0.39
   1  -3  -9   20.21    1.86
   1  -3  -9   20.51    1.17
   1  -3  -9   21.33    1.04
   1  -3  -9   21.67    1.19
   1  -3  -8   59.56    1.68
   1  -3  -8   61.82    1.84
   1  -3  -8   62.53    3.09
   1  -3  -8   66.44    1.99
   1  -3  -7  179.61    4.87
   1  -3  -6    0.18    0.29
   1  -3  -6   -0.12    0.43
   1  -3  -6    0.03    0.36
   1  -3  -5   38.23    1.91
   1  -3  -5   40.85    1.80
   1  -3  -5   39.23    1.66
   1  -3  -4    0.23    0.09
   1  -3  -4    0.00    0.44
   1  -3  -4    0.15    0.36
   1  -3  -4    0.16    0.41
   1  -3  -3  227.40    3.29
   1  -3  -3  207.60    3.40
   1  -3  -2    0.20    0.22
   1  -3  -2    0.04    0.27
   1  -3  -1   34.85    1.16
   1  -3  -1   36.08    0.88
   1  -3   0    0.17    0.23
   1  -3   1   65.48    1.59
   1  -3   2   75.90    1.80
  -1   3  -2   59.93    0.57
  -1   3  -3   32.38    0.87
   1  -3   3   35.64    1.36
  -1   3  -4    6.46    0.53
   1  -3   4    6.27    0.74
  -1   3  -5   25.11    1.19
   1  -3   5   23.11    1.37
  -1   3  -6   15.48    1.06
   1  -3   6   13.79    1.20
  -1   3  -7    8.49    0.89
   1  -3   7    8.23    0.99
  -1   3  -8    1.73    0.41
   1  -3   8    0.29    0.35
  -1   3  -9   10.92    0.84
  -1   3  -9   12.07    1.20
   1  -3   9   12.45    1.34
  -1   3  -9   12.76    0.85
   1  -3  10    0.79    0.42
  -1   3 -10    0.55    0.28
  -1   3 -10    0.61    0.30
  -1   3 -11   -0.14    0.29
  -1   3 -11    0.16    0.30
  -1   3 -12    2.41    0.50
  -1   3 -12    3.42    0.59
  -1   3 -13    0.41    0.37
  -1   3 -13    0.54    0.33
  -1   3 -14    0.18    0.26
  -1   3 -15    0.12    0.17
   1  -2 -14    1.49    0.25
   1  -2 -14    2.01    0.35
   1  -2 -13   -0.12    0.22
   1  -2 -13   -0.15    0.30
   1  -2 -12    0.29    0.28
   1  -2 -12    0.42    0.39
   1  -2 -11   15.62    1.06
   1  -2 -11   15.01    0.95
   1  -2 -10    0.27    0.33
   1  -2 -10    0.74    0.34
   1  -2 -10    0.63    0.38
   1  -2 -10    0.21    0.15
   1  -2  -9    3.84    0.43
   1  -2  -9    3.25    0.80
   1  -2  -9    3.65    0.51
   1  -2  -8    2.01    0.68
   1  -2  -7  194.38    4.98
   1  -2  -6   31.68    1.68
   1  -2  -6   26.43    1.47
   1  -2  -6   29.11    1.80
   1  -2  -5  100.00    2.46
   1  -2  -5  108.72    3.12
   1  -2  -5  107.11    2.76
   1  -2  -4   13.33    1.04
   1  -2  -4   12.88    0.51
   1  -2  -4   13.08    0.94
   1  -2  -4   12.40    0.82
   1  -2  -3   90.14    2.21
   1  -2  -3   90.83    1.85
   1  -2  -2    3.12    0.40
   1  -2  -2    3.01    0.42
   1  -2  -1   46.68    1.03
   1  -2  -1   54.04    1.22
   1  -2   0   34.83    0.46
   1  -2   0   31.41    0.91
   1  -2   1    1.55    0.30
  -1   2  -2   49.26    0.83
   1  -2   2   47.77    1.26
  -1   2  -3    3.17    0.34
   1  -2   3    3.25    0.46
   1  -2   4   27.10    1.23
  -1   2  -4   26.89    1.10
  -1   2  -5   48.64    1.69
  -1   2  -6   33.28    1.61
  -1   2  -7   17.07    1.29
  -1   2  -8   22.73    1.59
  -1   2  -9    0.07    0.11
  -1   2  -9    0.28    0.16
   1  -2  10    1.52    0.56
  -1   2 -10    0.57    0.34
  -1   2 -10    1.03    0.32
  -1   2 -10    0.98    0.34
  -1   2 -11    5.43    0.71
  -1   2 -11    5.83    0.98
  -1   2 -11    5.60    0.65
  -1   2 -12    3.10    0.54
  -1   2 -12    2.72    0.55
  -1   2 -13   -0.12    0.39
  -1   2 -14    0.24    0.28
  -1   2 -15    0.08    0.19
   1  -1 -15    0.19    0.14
   1  -1 -14    2.19    0.28
   1  -1 -14    3.22    0.44
   1  -1 -13    3.47    0.55
   1  -1 -13    3.08    0.41
   1  -1 -12   23.89    1.15
   1  -1 -12   28.39    1.38
   1  -1 -11   42.60    1.67
   1  -1 -11   42.24    1.44
   1  -1 -10    0.43    0.33
   1  -1 -10    1.17    0.49
   1  -1 -10    0.43    0.15
   1  -1  -9    0.64    0.25
   1  -1  -9    1.35    0.28
   1  -1  -8   12.02    1.36
   1  -1  -7    5.81    0.98
   1  -1  -6   16.20    1.39
   1  -1  -5   45.27    2.00
   1  -1  -5   42.55    1.55
   1  -1  -4   95.79    2.53
   1  -1  -4   96.49    2.27
   1  -1  -4   94.23    1.97
   1  -1  -4   94.92    1.28
   1  -1  -3  354.77    2.53
   1  -1  -3  350.33    4.15
   1  -1  -2   92.81    1.65
   1  -1  -2   92.26    1.79
   1  -1  -1   69.99    1.17
   1  -1   0    3.43    0.26
  -1   1   0    3.76    0.16
  -1   1  -1    2.04    0.24
   1  -1   1    1.72    0.23
   1  -1   2  240.81    2.43
  -1   1  -2  240.04    2.12
  -1   1  -2  233.50    2.87
  -1   1  -3   35.76    1.10
  -1   1  -4  128.13    2.46
  -1   1  -5    0.47    0.40
  -1   1  -6   23.28    1.43
  -1   1  -7   87.24    2.91
  -1   1  -8    3.79    0.75
  -1   1  -9   51.01    1.74
  -1   1  -9   53.96    2.69
  -1   1  -9   52.92    1.66
  -1   1 -10    0.10    0.22
  -1   1 -10    0.83    0.42
  -1   1 -10    0.50    0.16
  -1   1 -10    0.07    0.25
  -1   1 -11   19.96    1.82
  -1   1 -11   19.92    1.13
  -1   1 -11   19.30    1.22
  -1   1 -11   19.65    1.03
  -1   1 -12    0.96    0.42
  -1   1 -12    1.11    0.24
  -1   1 -12    0.72    0.41
  -1   1 -13    1.30    0.44
  -1   1 -13    1.39    0.24
  -1   1 -14    0.09    0.28
  -1   1 -15    0.42    0.22
   1   0 -15    0.49    0.18
   1   0 -14    8.84    0.67
   1   0 -13   28.42    1.11
   1   0 -13   32.36    1.36
   1   0 -12   27.41    1.35
   1   0 -12   23.80    1.11
   1   0 -11    0.09    0.31
   1   0 -11    0.02    0.11
   1   0 -10    2.54    0.36
   1   0 -10    2.86    0.49
   1   0  -9    2.55    0.77
   1   0  -9    1.70    0.35
   1   0  -9    1.81    0.36
   1   0  -9    1.52    0.27
   1   0  -8    0.13    0.42
   1   0  -7   17.08    1.49
   1   0  -6  124.84    3.54
   1   0  -5    1.17    0.66
   1   0  -5    1.33    0.17
   1   0  -4   70.23    1.22
   1   0  -4   74.49    2.15
   1   0  -3   16.81    0.70
   1   0  -3   17.55    0.58
   1   0  -2  293.61    2.86
   1   0  -2  296.08    2.19
   1   0  -2  299.40    2.22
   1   0  -1    6.38    0.31
   1   0  -1    6.04    0.23
   1   0  -1    5.82    0.34
   1   0   0    1.26    0.10
   1   0   1   42.43    0.62
  -1   0  -3   26.47    1.01
  -1   0  -4  135.24    2.61
  -1   0  -4  126.82    2.82
  -1   0  -5    1.64    0.61
  -1   0  -5    1.80    0.49
  -1   0  -6  100.88    2.92
  -1   0  -7    2.39    0.71
  -1   0  -8    7.11    1.00
  -1   0  -9   -0.07    0.20
  -1   0  -9    0.19    0.17
  -1   0 -10    1.50    0.39
  -1   0 -10    2.27    0.62
  -1   0 -10    1.46    0.32
  -1   0 -10    1.82    0.40
  -1   0 -11    3.51    0.59
  -1   0 -11    5.69    0.99
  -1   0 -11    4.32    0.52
  -1   0 -11    4.77    0.61
  -1   0 -12   17.26    0.98
  -1   0 -12   19.05    1.14
  -1   0 -12   17.78    1.17
  -1   0 -13   19.75    0.99
  -1   0 -13   20.16    1.13
  -1   0 -14    0.11    0.07
  -1   0 -14    0.12    0.29
  -1   0 -15    2.39    0.34
   1   1 -15   -0.04    0.16
   1   1 -14    0.75    0.32
   1   1 -13   -0.03    0.37
   1   1 -12    9.94    0.69
   1   1 -12   11.00    0.89
   1   1 -11    1.40    0.26
   1   1 -11    1.30    0.40
   1   1 -11    1.34    0.27
   1   1 -10    9.34    0.77
   1   1 -10   10.57    1.34
   1   1 -10    8.70    0.66
   1   1 -10    9.47    0.85
   1   1  -9    0.78    0.24
   1   1  -9    0.35    0.20
   1   1  -9    0.54    0.52
   1   1  -8    1.57    0.66
   1   1  -7  107.39    3.52
   1   1  -6   36.08    1.89
   1   1  -5   12.29    1.07
   1   1  -5   12.52    0.65
   1   1  -4  177.81    2.31
   1   1  -3  352.12    2.97
   1   1  -2   31.33    0.82
   1   1  -1   25.45    0.66
  -1  -1   0   57.88    0.54
   1   1   0   58.33    0.87
  -1  -1  -1    1.00    0.15
   1   1   1    0.30    0.08
  -1  -1  -2    3.38    0.33
  -1  -1  -2    3.49    0.25
   1   1   2    3.12    0.14
  -1  -1  -3  231.67    2.38
  -1  -1  -3  227.40    3.07
  -1  -1  -4   11.13    0.84
  -1  -1  -4   10.41    0.84
  -1  -1  -5    9.08    0.90
  -1  -1  -5    9.53    0.94
  -1  -1  -6   33.22    1.77
  -1  -1  -7    7.33    1.02
  -1  -1  -8    9.42    1.17
  -1  -1  -9    0.19    0.14
  -1  -1  -9    0.34    0.41
  -1  -1  -9    0.22    0.13
  -1  -1 -10   -0.47    0.24
  -1  -1 -10   -0.74    0.51
  -1  -1 -10    0.06    0.19
  -1  -1 -10   -0.60    0.30
  -1  -1 -11    0.16    0.34
  -1  -1 -11    0.70    0.36
  -1  -1 -11    0.21    0.24
  -1  -1 -11    0.11    0.32
  -1  -1 -12    9.67    0.79
  -1  -1 -12   10.35    0.86
  -1  -1 -13   22.87    1.11
  -1  -1 -13   23.78    1.20
  -1  -1 -14    3.82    0.41
  -1  -1 -14    5.08    0.55
  -1  -1 -15    3.35    0.36
  -1  -1 -15    2.75    0.26
   1   2 -15    1.05    0.22
   1   2 -14    0.60    0.30
   1   2 -13    0.06    0.31
   1   2 -12    9.76    0.83
   1   2 -12   10.33    0.68
   1   2 -11   23.36    1.22
   1   2 -11   23.50    1.08
   1   2 -10    7.80    0.70
   1   2 -10    8.44    0.66
   1   2 -10    9.36    1.30
   1   2 -10    8.04    0.79
   1   2  -9   25.32    1.16
   1   2  -9   24.46    1.25
   1   2  -9   28.46    2.06
   1   2  -9   24.07    1.07
   1   2  -8    3.39    0.75
   1   2  -7    7.31    1.00
   1   2  -6   22.55    1.49
   1   2  -5   20.39    1.30
   1   2  -5   17.62    0.91
   1   2  -4  318.41    3.60
   1   2  -3  306.65    3.30
   1   2  -2    6.59    0.51
  -1  -2   1   79.95    1.29
   1   2  -1   79.45    1.44
   1   2   0    0.23    0.17
  -1  -2   0    0.16    0.11
   1   2   1    0.30    0.15
  -1  -2  -1    0.43    0.13
  -1  -2  -1    0.25    0.17
  -1  -2  -2  185.11    2.19
  -1  -2  -2  178.74    2.12
  -1  -2  -3  112.44    2.10
  -1  -2  -3  122.33    2.11
  -1  -2  -4    8.79    0.90
  -1  -2  -4    5.05    0.50
  -1  -2  -4    7.58    0.75
  -1  -2  -4    5.43    0.61
  -1  -2  -5   27.52    1.21
  -1  -2  -5   24.64    1.46
  -1  -2  -6   89.47    2.91
  -1  -2  -7    0.86    0.58
  -1  -2  -8   -0.38    0.47
  -1  -2  -9   -0.35    0.17
  -1  -2  -9   -0.13    0.13
  -1  -2  -9    0.25    0.57
  -1  -2 -10   -0.34    0.28
  -1  -2 -10   -0.39    0.39
  -1  -2 -10    0.17    0.19
  -1  -2 -11    6.71    0.69
  -1  -2 -11    6.35    0.69
  -1  -2 -12    4.16    0.57
  -1  -2 -12    4.71    0.64
  -1  -2 -13    8.66    0.72
  -1  -2 -13    8.78    0.76
  -1  -2 -14    1.30    0.32
  -1  -2 -14    0.91    0.25
  -1  -2 -15    0.59    0.12
  -1  -2 -15    0.65    0.19
   1   3 -15    1.77    0.24
   1   3 -14    0.19    0.23
   1   3 -13    0.03    0.32
   1   3 -12   19.68    1.10
   1   3 -12   18.90    0.92
   1   3 -11    5.34    0.69
   1   3 -11    6.16    0.56
   1   3 -11    6.90    0.69
   1   3 -10    7.52    1.07
   1   3 -10    9.63    0.71
   1   3 -10   10.29    0.87
   1   3 -10   10.50    0.80
   1   3  -9    7.63    0.61
   1   3  -9    6.64    0.61
   1   3  -9    6.75    0.68
   1   3  -9    7.22    1.02
   1   3  -8    0.37    0.32
   1   3  -7    1.95    0.55
   1   3  -6  103.16    3.00
   1   3  -5   47.50    1.86
   1   3  -4    1.26    0.37
   1   3  -3   92.21    2.09
  -1  -3   2  561.00    4.56
   1   3  -2  553.40    4.84
   1   3  -1  519.79    4.38
  -1  -3   1  500.75    3.75
  -1  -3   0   25.52    0.78
   1   3   0   26.37    0.95
  -1  -3  -1  173.29    1.95
  -1  -3  -2  458.50    3.90
  -1  -3  -2  453.20    3.41
  -1  -3  -2  463.88    3.91
  -1  -3  -3   46.48    1.51
  -1  -3  -3   44.45    1.31
  -1  -3  -3   49.31    1.45
  -1  -3  -4   12.18    0.96
  -1  -3  -4   13.59    0.92
  -1  -3  -4   13.56    0.87
  -1  -3  -5    4.88    0.61
  -1  -3  -5    5.35    0.67
  -1  -3  -5    4.64    0.72
  -1  -3  -5    4.81    0.78
  -1  -3  -6    7.42    0.78
  -1  -3  -6    5.86    0.88
  -1  -3  -7    0.31    0.52
  -1  -3  -8    2.85    0.64
  -1  -3  -9    9.17    0.72
  -1  -3  -9    7.82    1.16
  -1  -3 -10   18.32    1.07
  -1  -3 -10   19.12    1.88
  -1  -3 -11    3.98    0.58
  -1  -3 -11    4.01    0.60
  -1  -3 -12    5.73    0.65
  -1  -3 -12    6.02    0.67
  -1  -3 -13    0.79    0.33
  -1  -3 -13    0.15    0.27
  -1  -3 -14    0.08    0.20
  -1  -3 -14    0.36    0.22
  -1  -3 -15    0.01    0.10
   1   4 -15    0.13    0.10
   1   4 -14    3.43    0.40
   1   4 -13   -0.10    0.29
   1   4 -12    0.60    0.32
   1   4 -12    0.45    0.17
   1   4 -11    0.23    0.25
   1   4 -11   -0.01    0.17
   1   4 -11    0.28    0.24
  -1  -4  10    4.35    0.92
   1   4 -10    4.30    0.85
   1   4 -10    2.83    0.41
   1   4 -10    3.00    0.48
   1   4 -10    3.29    0.48
   1   4  -9   11.78    0.86
   1   4  -9   13.76    1.38
   1   4  -9   11.54    0.82
  -1  -4   9   12.59    1.43
  -1  -4   8    0.50    0.49
   1   4  -8    0.58    0.33
   1   4  -7   17.43    1.37
  -1  -4   7   15.83    1.43
   1   4  -6   67.47    2.43
  -1  -4   6   71.34    2.69
   1   4  -5   16.02    1.11
  -1  -4   5   15.19    1.22
  -1  -4   4   51.20    1.93
  -1  -4   3    0.30    0.38
  -1  -4   2   69.22    1.80
  -1  -4   1    8.01    0.58
  -1  -4   0    4.02    0.40
  -1  -4  -1    2.08    0.31
  -1  -4  -2   22.95    1.04
  -1  -4  -2   21.02    0.87
  -1  -4  -2   21.85    0.78
  -1  -4  -3    0.46    0.20
  -1  -4  -3    0.50    0.34
  -1  -4  -3    0.31    0.37
  -1  -4  -4   16.28    0.93
  -1  -4  -4   15.67    1.09
  -1  -4  -4   17.06    1.13
  -1  -4  -5   13.37    1.13
  -1  -4  -5   15.41    1.15
  -1  -4  -5   14.86    1.00
  -1  -4  -5   16.71    1.07
  -1  -4  -6    2.83    0.62
  -1  -4  -6    2.51    0.45
  -1  -4  -6    2.53    0.62
  -1  -4  -7   21.74    1.41
  -1  -4  -7   19.52    1.60
  -1  -4  -8    4.31    0.46
  -1  -4  -8    4.15    0.86
  -1  -4  -9   11.85    0.84
  -1  -4  -9   14.16    1.52
  -1  -4 -10   61.35    3.29
  -1  -4 -10   55.20    1.84
  -1  -4 -11    0.48    0.34
  -1  -4 -11    0.64    0.34
  -1  -4 -12    0.73    0.33
  -1  -4 -12    0.89    0.41
  -1  -4 -13    0.03    0.27
  -1  -4 -13   -0.32    0.24
  -1  -4 -14    4.51    0.43
  -1  -4 -14    4.37    0.44
  -1  -4 -15    0.70    0.14
   1   5 -14   -0.09    0.16
   1   5 -13    1.07    0.32
   1   5 -12    0.58    0.18
   1   5 -12    0.54    0.27
   1   5 -11    0.46    0.23
   1   5 -11    0.84    0.32
   1   5 -10    1.65    0.34
   1   5 -10    1.73    0.38
   1   5 -10    2.10    0.42
  -1  -5   9    1.61    0.78
   1   5  -9    2.26    0.36
   1   5  -9    1.97    0.38
  -1  -5   8    1.44    0.60
   1   5  -8    1.07    0.24
   1   5  -8    1.32    0.34
  -1  -5   7    1.70    0.62
   1   5  -7    2.83    0.60
   1   5  -6   14.61    1.12
  -1  -5   6   13.47    1.28
   1   5  -5   24.04    1.30
  -1  -5   5   20.47    1.44
  -1  -5   4   37.50    1.76
  -1  -5   3   89.64    2.45
  -1  -5   2    8.49    0.75
  -1  -5   1  105.15    2.27
  -1  -5   0   22.00    1.02
  -1  -5  -1    8.78    0.66
  -1  -5  -2   37.20    1.04
  -1  -5  -2   36.07    1.29
  -1  -5  -2   35.73    1.46
  -1  -5  -3    1.14    0.57
  -1  -5  -3    1.08    0.21
  -1  -5  -3    0.81    0.35
  -1  -5  -4    1.21    0.45
  -1  -5  -4    0.97    0.56
  -1  -5  -5    3.64    0.74
  -1  -5  -5    2.97    0.58
  -1  -5  -6   10.38    1.08
  -1  -5  -6   10.35    0.96
  -1  -5  -6    9.60    1.04
  -1  -5  -7    1.30    0.44
  -1  -5  -7    0.44    0.27
  -1  -5  -7    0.84    0.51
  -1  -5  -8    6.25    0.59
  -1  -5  -8    6.37    0.64
  -1  -5  -9    7.26    0.66
  -1  -5  -9    5.48    0.97
  -1  -5  -9    7.27    0.70
  -1  -5 -10    0.99    0.32
  -1  -5 -10    1.81    0.34
  -1  -5 -11    1.83    0.42
  -1  -5 -11    2.20    0.50
  -1  -5 -12    2.07    0.37
  -1  -5 -12    2.76    0.50
  -1  -5 -13    0.23    0.26
  -1  -5 -14    0.14    0.16
   1   6 -14    0.58    0.15
   1   6 -13    3.06    0.38
   1   6 -12    0.61    0.28
   1   6 -12    0.49    0.16
   1   6 -11    0.29    0.24
   1   6 -11    0.29    0.19
   1   6 -10    6.18    0.64
   1   6 -10    5.45    0.58
   1   6  -9    4.61    0.53
   1   6  -9    4.72    0.55
   1   6  -8    4.93    0.50
   1   6  -8    5.34    0.55
   1   6  -8    4.66    0.54
   1   6  -7   19.24    1.00
   1   6  -7   19.07    0.98
  -1  -6   7   21.94    1.70
  -1  -6   6    9.30    1.07
  -1  -6   5    2.73    0.61
  -1  -6   4    3.23    0.59
  -1  -6   3   30.42    1.57
  -1  -6   2   14.70    1.05
  -1  -6   1    1.87    0.43
  -1  -6   0  227.43    3.64
  -1  -6  -1  117.02    2.59
  -1  -6  -2   19.56    1.23
  -1  -6  -2   18.20    1.05
  -1  -6  -3   35.04    1.69
  -1  -6  -3   33.29    1.45
  -1  -6  -4   25.47    1.53
  -1  -6  -5   12.01    1.14
  -1  -6  -6   21.00    1.46
  -1  -6  -6   18.26    1.51
  -1  -6  -7    1.08    0.19
  -1  -6  -7    0.98    0.57
  -1  -6  -7    2.11    0.41
  -1  -6  -7    1.25    0.54
  -1  -6  -8   13.25    0.94
  -1  -6  -8   11.71    0.84
  -1  -6  -8   12.30    1.35
  -1  -6  -9    6.41    0.67
  -1  -6  -9    5.74    0.62
  -1  -6 -10    6.79    0.67
  -1  -6 -10    7.90    0.71
  -1  -6 -11    0.00    0.29
  -1  -6 -12    0.90    0.36
  -1  -6 -13   -0.05    0.22
  -1  -6 -14   -0.04    0.10
   1   7 -13    0.10    0.13
   1   7 -12    0.08    0.21
   1   7 -12    0.19    0.12
   1   7 -11    0.47    0.26
   1   7 -11    0.55    0.23
   1   7 -10    2.84    0.42
   1   7  -9    9.79    0.76
   1   7  -9   10.06    0.71
   1   7  -8    0.30    0.20
   1   7  -8    0.84    0.25
  -1  -7   8   -0.18    0.51
  -1  -7   7    3.99    0.81
   1   7  -7    3.95    0.45
   1   7  -7    4.03    0.47
   1   7  -6    0.24    0.19
   1   7  -6    0.34    0.14
  -1  -7   5    2.58    0.55
  -1  -7   4    0.00    0.24
  -1  -7   3    4.26    0.67
  -1  -7   2    7.09    0.79
  -1  -7   1    3.39    0.53
  -1  -7   0   18.71    1.19
  -1  -7  -1    0.58    0.21
  -1  -7  -2   64.04    2.17
  -1  -7  -2   66.65    2.43
  -1  -7  -3   14.85    1.24
  -1  -7  -3   13.24    1.02
  -1  -7  -4   42.29    2.12
  -1  -7  -5   11.83    1.22
  -1  -7  -5   11.58    0.84
  -1  -7  -6    0.19    0.25
  -1  -7  -6    0.35    0.47
  -1  -7  -6    0.40    0.49
  -1  -7  -7    7.55    0.75
  -1  -7  -7    7.56    1.10
  -1  -7  -7    7.02    1.05
  -1  -7  -8   -0.04    0.32
  -1  -7  -9    6.65    0.70
  -1  -7 -10    4.61    0.56
  -1  -7 -11    3.17    0.39
  -1  -7 -11    3.52    0.50
  -1  -7 -12    5.73    0.54
  -1  -7 -13   -0.20    0.17
   1   8 -13   -0.06    0.07
   1   8 -12    0.44    0.15
   1   8 -12    0.80    0.17
   1   8 -11    0.86    0.23
   1   8 -11    0.99    0.26
   1   8 -10    1.61    0.33
   1   8  -9    7.00    0.62
   1   8  -9    7.08    0.63
   1   8  -8    0.25    0.15
   1   8  -8   -0.01    0.18
  -1  -8   7   12.50    1.45
   1   8  -7   13.78    0.91
   1   8  -7   13.47    0.86
   1   8  -6    1.00    0.29
   1   8  -6    1.11    0.24
  -1  -8   5   24.36    1.85
   1   8  -5   26.87    1.26
  -1  -8   4   10.48    1.16
   1   8  -4   11.83    0.84
  -1  -8   3   15.36    1.34
  -1  -8   2   23.26    1.56
  -1  -8   1    0.67    0.25
  -1  -8   0    0.07    0.22
  -1  -8  -1    7.30    0.82
  -1  -8  -1    6.92    0.93
  -1  -8  -2    0.84    0.38
  -1  -8  -2    0.13    0.42
  -1  -8  -3   40.89    1.51
  -1  -8  -3   40.15    2.18
  -1  -8  -4   13.48    0.93
  -1  -8  -4   13.94    1.37
  -1  -8  -5    4.96    0.62
  -1  -8  -5    5.16    0.94
  -1  -8  -6    3.46    0.87
  -1  -8  -6    3.52    0.83
  -1  -8  -6    3.22    0.54
  -1  -8  -7    0.63    0.36
  -1  -8  -8    8.93    0.82
  -1  -8  -9    3.26    0.55
  -1  -8 -10    0.03    0.22
  -1  -8 -10    0.43    0.24
  -1  -8 -10   -0.03    0.07
  -1  -8 -11    1.25    0.25
  -1  -8 -11    1.71    0.34
  -1  -8 -12    2.60    0.25
  -1  -8 -12    3.29    0.36
   1   9 -12    1.94    0.20
   1   9 -12    2.00    0.21
   1   9 -11    0.03    0.08
   1   9 -11    0.07    0.11
   1   9 -10   -0.14    0.14
   1   9  -9   -0.09    0.11
   1   9  -9    0.43    0.17
   1   9  -8    4.28    0.55
   1   9  -8    3.40    0.44
   1   9  -7    0.64    0.32
   1   9  -7    1.20    0.26
   1   9  -6   24.21    1.27
   1   9  -6   24.32    1.14
  -1  -9   5   12.00    1.45
   1   9  -5   13.42    0.97
  -1  -9   4   -0.10    0.44
   1   9  -4    0.25    0.26
  -1  -9   3    2.52    0.68
   1   9  -3    2.10    0.40
   1   9  -2    4.08    0.55
  -1  -9   2    3.76    0.42
  -1  -9   2    4.72    0.86
  -1  -9   1   34.34    1.26
   1   9  -1   34.14    1.48
  -1  -9   1   32.78    1.98
  -1  -9   0   24.38    1.75
   1   9   0   23.56    1.22
  -1  -9   0   25.41    1.71
  -1  -9   0   25.32    1.12
   1   9   1   25.41    1.25
  -1  -9  -1   28.95    1.31
  -1  -9  -1   24.05    1.76
  -1  -9  -1   25.70    1.70
  -1  -9  -2   52.18    2.59
  -1  -9  -2   47.16    2.29
   1   9   2   47.77    1.71
  -1  -9  -2   48.67    1.74
  -1  -9  -3    2.86    0.51
  -1  -9  -3    3.03    0.73
  -1  -9  -4   -0.12    0.39
  -1  -9  -4   -0.15    0.29
  -1  -9  -5    4.25    0.64
  -1  -9  -6   -0.04    0.34
  -1  -9  -7    0.16    0.31
  -1  -9  -8    7.19    0.75
  -1  -9  -9   23.28    1.08
  -1  -9  -9   21.68    1.12
  -1  -9  -9   21.07    1.00
  -1  -9 -10    2.09    0.32
  -1  -9 -10    2.07    0.34
  -1  -9 -10    2.09    0.27
  -1  -9 -11    4.30    0.40
  -1  -9 -11    4.35    0.38
   1  10 -11    1.36    0.20
   1  10  -9    0.61    0.18
   1  10  -9    0.77    0.21
   1  10  -8    4.08    0.52
   1  10  -8    3.98    0.43
   1  10  -7   22.61    1.19
   1  10  -7   24.62    1.10
   1  10  -6    2.17    0.49
   1  10  -6    2.50    0.36
   1  10  -5   38.02    1.63
   1  10  -4   11.14    0.94
   1  10  -3    1.28    0.42
  -1 -10   3    0.67    0.85
  -1 -10   2    0.92    0.79
  -1 -10   2    0.66    0.21
   1  10  -2    1.53    0.37
  -1 -10   1    1.87    0.74
   1  10  -1    1.85    0.40
  -1 -10   1    1.72    0.29
  -1 -10   1    2.58    0.67
  -1 -10   0   23.85    1.84
   1  10   0   21.08    1.23
  -1 -10   0   19.64    1.65
  -1 -10   0   22.63    1.11
  -1 -10  -1    0.70    0.38
  -1 -10  -1    2.70    0.90
   1  10   1    2.62    0.44
  -1 -10  -1    2.56    0.42
  -1 -10  -2    2.46    0.64
  -1 -10  -2    3.06    0.47
  -1 -10  -2    3.75    0.93
   1  10   2    2.63    0.44
  -1 -10  -3    0.16    0.30
  -1 -10  -4    0.13    0.36
  -1 -10  -5    0.82    0.42
  -1 -10  -6   14.00    1.06
  -1 -10  -7   31.20    1.46
  -1 -10  -7   33.92    1.43
  -1 -10  -8   20.64    1.03
  -1 -10  -8   21.67    1.14
  -1 -10  -9    8.36    0.58
  -1 -10  -9    8.10    0.65
  -1 -10 -10    1.77    0.22
  -1 -10 -11    1.79    0.21
   1  11 -10    1.39    0.21
   1  11  -9    1.40    0.25
   1  11  -8    1.47    0.31
   1  11  -7   -0.02    0.27
   1  11  -6    0.27    0.32
   1  11  -5    8.59    0.84
   1  11  -4    2.71    0.56
   1  11  -3    0.27    0.34
   1  11  -2    2.07    0.49
  -1 -11   2    1.22    0.26
   1  11  -1    7.54    0.79
  -1 -11   1    7.70    0.64
   1  11   0    0.70    0.28
  -1 -11   0    0.53    0.22
   1  11   1    7.61    0.77
  -1 -11  -1    6.72    0.68
   1  11   2    3.31    0.47
  -1 -11  -2    2.92    0.47
  -1 -11  -3    2.77    0.50
  -1 -11  -4    0.19    0.29
  -1 -11  -5   14.54    1.00
  -1 -11  -6    0.78    0.37
  -1 -11  -7    1.92    0.38
  -1 -11  -8   -0.35    0.19
  -1 -11  -9    7.46    0.45
  -1 -11 -10    3.04    0.29
   1  12  -9    0.82    0.16
   1  12  -8    0.49    0.18
   1  12  -7    1.63    0.32
   1  12  -6    0.76    0.32
   1  12  -5    3.26    0.55
   1  12  -4    3.28    0.59
   1  12  -3    0.63    0.35
   1  12  -2    0.13    0.31
   1  12  -1    5.55    0.67
  -1 -12   1    4.91    0.50
  -1 -12   0    3.15    0.41
   1  12   0    2.22    0.42
  -1 -12  -1   11.87    0.83
   1  12   1   10.93    0.86
   1  12   2   -0.02    0.08
  -1 -12  -2    0.16    0.26
  -1 -12  -3    1.91    0.42
  -1 -12  -4    5.34    0.61
  -1 -12  -5    3.75    0.51
  -1 -12  -6    1.45    0.32
  -1 -12  -7    0.19    0.17
  -1 -12  -8    0.07    0.10
  -1 -12  -8   -0.13    0.17
   1  13  -7    0.03    0.13
   1  13  -6    0.05    0.17
   1  13  -5    0.75    0.29
   1  13  -4    5.41    0.59
   1  13  -3    0.15    0.30
   1  13  -2    3.64    0.52
  -1 -13   1    2.83    0.33
   1  13  -1    2.16    0.42
   1  13   0    0.96    0.32
  -1 -13   0    1.68    0.28
   1  13   1   11.89    0.78
  -1 -13  -1   11.60    0.73
  -1 -13  -2    4.02    0.46
  -1 -13  -3    0.93    0.27
  -1 -13  -4    1.42    0.24
  -1 -13  -4    0.88    0.27
  -1 -13  -5    0.26    0.21
  -1 -13  -5    0.22    0.15
  -1 -13  -6    0.70    0.19
  -1 -13  -6    0.40    0.15
  -1 -13  -7   -0.14    0.05
   1  14  -5    2.27    0.28
   1  14  -4    2.35    0.32
   1  14  -3    4.71    0.44
   1  14  -2    1.90    0.31
   1  14  -1    0.41    0.19
   1  14   0    0.13    0.10
  -1 -14  -1    2.57    0.28
   1  14   1    2.54    0.28
  -1 -14  -2   -0.02    0.11
  -1 -14  -3    0.88    0.17
  -1 -14  -4    0.04    0.06
  -2  13   1    9.74    0.51
  -2  13   0    1.80    0.27
  -2  13  -1    0.89    0.22
  -2  13  -2    0.26    0.17
  -2  13  -3    0.16    0.15
  -2  13  -4    0.12    0.14
  -2  13  -5    0.41    0.12
   2 -12  -5    4.23    0.36
   2 -12  -4    2.04    0.28
   2 -12  -3   12.10    0.66
  -2  12   2   -0.33    0.14
   2 -12  -2   -0.17    0.11
   2 -12  -1    1.58    0.24
  -2  12   1    1.55    0.32
  -2  12   0    0.20    0.26
  -2  12  -1    1.70    0.41
  -2  12  -2    1.18    0.35
  -2  12  -3    8.00    0.70
  -2  12  -4    0.54    0.27
  -2  12  -4    0.08    0.12
  -2  12  -5    1.25    0.21
  -2  12  -5    1.64    0.32
  -2  12  -6    2.33    0.25
  -2  12  -6    2.92    0.34
  -2  12  -7   -0.17    0.08
  -2  12  -7   -0.30    0.12
   2 -11  -7    0.17    0.12
   2 -11  -6    5.65    0.48
   2 -11  -5    0.08    0.22
   2 -11  -4    0.49    0.24
  -2  11   3    2.71    0.38
   2 -11  -3    2.72    0.42
  -2  11   2    8.09    0.73
   2 -11  -2    7.60    0.64
   2 -11  -1    1.14    0.27
  -2  11   1    0.92    0.33
  -2  11   0   11.73    0.93
   2 -11   0   12.00    0.73
  -2  11  -1   17.16    1.13
  -2  11  -2   -0.22    0.39
  -2  11  -3    2.84    0.56
  -2  11  -4   -0.03    0.32
  -2  11  -5    0.06    0.29
  -2  11  -6    4.89    0.52
  -2  11  -6    4.40    0.49
  -2  11  -7    0.13    0.14
  -2  11  -7   -0.06    0.16
  -2  11  -8   -0.13    0.07
  -2  11  -8    0.21    0.13
  -2  11  -9    0.06    0.07
   2 -10  -9    0.11    0.05
   2 -10  -8    4.66    0.46
   2 -10  -8    4.91    0.42
   2 -10  -7    1.22    0.35
   2 -10  -6   -0.24    0.31
   2 -10  -5    1.05    0.42
   2 -10  -4    1.92    0.48
  -2  10   4    2.00    0.35
  -2  10   3    8.70    0.75
   2 -10  -3    9.14    0.80
   2 -10  -2    3.09    0.51
  -2  10   2    2.50    0.46
  -2  10   1    5.51    0.66
  -2  10   0    0.91    0.37
   2 -10   0    0.93    0.22
  -2  10  -1   -0.67    0.37
  -2  10  -2   19.05    1.24
  -2  10  -3   74.69    2.34
  -2  10  -4    0.24    0.39
  -2  10  -5    2.94    0.50
  -2  10  -6   -0.31    0.26
  -2  10  -6    0.20    0.25
  -2  10  -7    1.19    0.33
  -2  10  -7    1.22    0.30
  -2  10  -8    0.73    0.27
  -2  10  -8    0.97    0.23
  -2  10  -9    0.01    0.16
  -2  10 -10    0.10    0.13
   2  -9 -10    2.69    0.30
   2  -9  -9   10.09    0.67
   2  -9  -9    9.36    0.56
   2  -9  -9    9.80    0.56
   2  -9  -8   -0.20    0.33
   2  -9  -7    0.93    0.46
   2  -9  -6    0.77    0.46
   2  -9  -5    0.78    0.44
   2  -9  -4    4.59    0.64
  -2   9   4    5.26    0.59
  -2   9   3    3.42    0.49
   2  -9  -3    2.71    0.54
  -2   9   2    6.17    0.68
   2  -9  -2    6.72    0.70
  -2   9   1    5.32    0.65
   2  -9  -1    6.83    0.67
  -2   9   0   -0.31    0.23
  -2   9  -1    0.90    0.38
  -2   9  -2   19.39    1.21
  -2   9  -3   10.72    0.93
  -2   9  -4    8.40    0.81
  -2   9  -5    1.58    0.40
  -2   9  -6    0.35    0.27
  -2   9  -7    0.56    0.25
  -2   9  -7    0.70    0.35
  -2   9  -8    8.57    0.72
  -2   9  -8    7.27    0.60
  -2   9  -9    2.56    0.42
  -2   9 -10   -0.05    0.20
  -2   9 -11    0.09    0.16
  -2   9 -12    1.89    0.21
   2  -8 -11    0.14    0.08
   2  -8 -11   -0.10    0.12
   2  -8 -10    0.14    0.22
   2  -8  -9    4.04    0.54
   2  -8  -8    1.31    0.50
   2  -8  -7   42.07    1.76
   2  -8  -6    3.98    0.66
   2  -8  -5    7.92    0.84
   2  -8  -4   13.31    1.02
  -2   8   4   15.82    1.02
   2  -8  -3    8.33    1.13
  -2   8   3    8.65    0.76
   2  -8  -3    9.36    0.84
   2  -8  -2   54.65    2.71
   2  -8  -2   52.03    2.68
  -2   8   2   50.69    1.86
   2  -8  -2   56.72    1.87
  -2   8   1   31.32    1.47
   2  -8  -1   31.74    2.04
   2  -8  -1   33.05    1.37
   2  -8   0    2.36    0.37
   2  -8   0    1.30    0.47
  -2   8   0    1.63    0.38
  -2   8  -1    2.51    0.45
   2  -8   1    1.57    0.50
  -2   8  -2    4.28    0.57
   2  -8   2    3.86    0.81
  -2   8  -3   -0.19    0.23
   2  -8   3    0.71    0.53
   2  -8   4    0.14    0.60
  -2   8  -4   -0.67    0.33
   2  -8   5   12.54    1.56
  -2   8  -5   13.25    0.94
  -2   8  -6    3.08    0.48
  -2   8  -7    7.14    0.71
  -2   8  -7    6.61    0.63
  -2   8  -8    0.20    0.19
  -2   8  -8    0.27    0.31
  -2   8  -9   -0.17    0.32
  -2   8 -10    0.03    0.26
  -2   8 -11    0.19    0.23
  -2   8 -12   -0.11    0.14
  -2   8 -13    2.24    0.23
   2  -7 -12   -0.21    0.10
   2  -7 -11   -0.01    0.20
   2  -7 -11    0.29    0.17
   2  -7 -10    2.40    0.44
   2  -7  -9    4.14    0.61
   2  -7  -8   43.76    1.78
   2  -7  -7    2.05    0.55
   2  -7  -6    0.26    0.38
   2  -7  -6   -1.00    0.45
   2  -7  -5    3.53    0.56
   2  -7  -5    3.83    0.85
   2  -7  -5    3.17    0.55
   2  -7  -5    4.21    0.81
  -2   7   4   11.92    0.86
   2  -7  -4   12.77    1.32
   2  -7  -4   12.42    1.36
   2  -7  -4   10.90    0.91
   2  -7  -4   11.02    0.90
   2  -7  -3   19.72    1.12
   2  -7  -3   17.00    1.07
   2  -7  -3   18.01    1.51
  -2   7   3   18.98    1.10
   2  -7  -2   32.00    1.34
   2  -7  -2   32.16    1.96
   2  -7  -2   31.40    1.90
  -2   7   2   30.09    1.35
   2  -7  -1    0.34    0.30
  -2   7   1   -0.08    0.12
   2  -7   0    7.75    0.91
   2  -7   1    5.58    0.81
  -2   7  -2   14.02    0.89
   2  -7   2   13.91    1.26
   2  -7   3   19.71    1.51
  -2   7  -3   18.09    1.02
   2  -7   4   11.35    1.21
  -2   7  -4   11.90    0.82
   2  -7   5    0.00    0.41
  -2   7  -5   -0.11    0.17
  -2   7  -6    4.49    0.52
   2  -7   6    3.09    0.96
  -2   7  -7   -0.02    0.09
   2  -7   7    0.47    0.88
  -2   7  -8    5.42    0.53
  -2   7  -8    6.24    0.68
  -2   7  -9    1.70    0.40
  -2   7 -10   53.96    1.77
  -2   7 -10   56.18    1.75
  -2   7 -11    0.85    0.35
  -2   7 -11    0.81    0.19
  -2   7 -12    4.21    0.47
  -2   7 -12    4.00    0.40
  -2   7 -13    0.55    0.19
   2  -6 -13    0.04    0.05
   2  -6 -12    2.50    0.30
   2  -6 -12    3.16    0.36
   2  -6 -11    3.31    0.44
   2  -6 -10    0.48    0.33
   2  -6  -9    1.11    0.44
   2  -6  -8    5.30    0.66
   2  -6  -8    4.93    0.69
   2  -6  -7    1.91    0.51
   2  -6  -7    3.05    0.54
   2  -6  -6    3.83    0.81
   2  -6  -6    3.58    0.55
   2  -6  -6    3.20    0.82
   2  -6  -6    3.26    0.56
   2  -6  -5    1.43    0.51
   2  -6  -5    0.53    0.28
   2  -6  -5    1.42    0.55
   2  -6  -5    0.82    0.33
   2  -6  -4   12.28    1.21
   2  -6  -4   12.37    1.21
   2  -6  -4   10.42    0.81
   2  -6  -4   10.22    0.81
   2  -6  -3    0.58    0.44
   2  -6  -2   22.53    1.47
   2  -6  -1   11.21    1.02
   2  -6   0    2.51    0.51
   2  -6   1    1.15    0.39
   2  -6   2   40.80    1.98
   2  -6   3    6.12    0.81
   2  -6   4   58.51    2.52
   2  -6   5   -1.06    0.39
   2  -6   6    8.27    1.03
  -2   6  -6    9.98    0.70
  -2   6  -7    4.54    0.53
  -2   6  -7    4.52    0.50
  -2   6  -8    3.37    0.49
  -2   6  -8    3.93    0.50
  -2   6  -9   -0.32    0.16
  -2   6  -9    0.37    0.31
  -2   6 -10    0.99    0.25
  -2   6 -10    0.72    0.37
  -2   6 -11    0.71    0.26
  -2   6 -11    0.50    0.33
  -2   6 -12   -0.07    0.29
  -2   6 -12    0.07    0.18
  -2   6 -13    0.86    0.29
  -2   6 -14    1.29    0.22
   2  -5 -13    3.36    0.34
   2  -5 -12    0.40    0.21
   2  -5 -12    0.36    0.26
   2  -5 -11    0.00    0.26
   2  -5 -10    6.34    0.71
   2  -5  -9    1.39    0.37
   2  -5  -9    2.13    0.51
   2  -5  -8    0.66    0.42
   2  -5  -8    0.01    0.19
   2  -5  -7   -0.08    0.55
   2  -5  -7   -0.43    0.40
   2  -5  -7    0.15    0.30
   2  -5  -7    0.21    0.21
   2  -5  -6    1.83    0.45
   2  -5  -6    1.58    0.57
   2  -5  -6    2.75    0.63
   2  -5  -6    1.50    0.34
   2  -5  -5   32.87    1.85
   2  -5  -5   34.88    1.99
   2  -5  -4    8.30    0.92
   2  -5  -4    7.20    0.85
   2  -5  -3    6.78    0.82
   2  -5  -2    0.05    0.26
   2  -5  -1   60.22    2.11
   2  -5   0   42.40    1.80
   2  -5   1   24.02    1.37
   2  -5   2   55.39    2.08
   2  -5   3    6.89    0.83
   2  -5   4    2.04    0.54
   2  -5   5   43.93    2.12
   2  -5   6    8.76    1.01
   2  -5   7   19.36    1.58
  -2   5  -8    6.00    0.60
  -2   5  -8    6.02    0.64
  -2   5  -9    0.75    0.31
  -2   5  -9    0.41    0.19
  -2   5 -10   26.27    1.33
  -2   5 -10   26.55    1.31
  -2   5 -11    0.58    0.30
  -2   5 -11    0.20    0.34
  -2   5 -12    2.54    0.45
  -2   5 -12    1.89    0.43
  -2   5 -13    1.54    0.35
  -2   5 -13    1.72    0.39
  -2   5 -14    6.77    0.50
  -2   5 -15    0.28    0.10
   2  -4 -14   -0.19    0.06
   2  -4 -13    2.18    0.32
   2  -4 -12    0.41    0.21
   2  -4 -11    4.05    0.60
   2  -4 -11    3.74    0.53
   2  -4 -10   12.85    1.00
   2  -4 -10   14.01    0.92
   2  -4 -10   13.99    1.02
   2  -4  -9    7.60    0.72
   2  -4  -9    6.91    0.76
   2  -4  -9    7.76    0.80
   2  -4  -8    1.31    0.40
   2  -4  -8    1.49    0.40
   2  -4  -8    1.42    0.35
   2  -4  -8    2.66    0.67
   2  -4  -7    1.02    0.29
   2  -4  -7    1.36    0.46
   2  -4  -7    0.36    0.36
   2  -4  -7    1.24    0.37
   2  -4  -7    1.10    0.56
   2  -4  -7    0.69    0.23
   2  -4  -6   15.39    1.37
   2  -4  -6   17.07    1.39
   2  -4  -6   16.31    1.29
   2  -4  -5   -0.23    0.21
   2  -4  -5   -0.05    0.30
   2  -4  -5    0.45    0.28
   2  -4  -4   25.96    1.47
   2  -4  -4   27.22    1.58
   2  -4  -4   26.45    1.44
   2  -4  -4   26.54    1.19
   2  -4  -3    3.84    0.60
   2  -4  -3    3.83    0.55
   2  -4  -2   33.85    1.15
   2  -4  -2   30.64    1.42
   2  -4  -1  115.22    2.62
   2  -4   0   19.69    1.12
   2  -4   1    1.75    0.48
   2  -4   2   40.13    1.62
   2  -4   3   27.15    1.40
   2  -4   4   24.52    1.39
   2  -4   5    4.41    0.71
   2  -4   6   25.30    1.59
   2  -4   7    3.09    0.62
  -2   4  -8    4.52    0.54
  -2   4  -8    5.42    0.54
  -2   4  -9    0.54    0.18
  -2   4  -9    0.40    0.24
  -2   4 -10    1.29    0.37
  -2   4 -10    1.74    0.41
  -2   4 -11    0.10    0.24
  -2   4 -11    0.44    0.35
  -2   4 -12    1.62    0.41
  -2   4 -12    1.86    0.47
  -2   4 -13   -0.06    0.26
  -2   4 -13   -0.11    0.29
  -2   4 -14   -0.18    0.23
  -2   4 -15   -0.05    0.13
   2  -3 -14    0.91    0.17
   2  -3 -13   -0.02    0.18
   2  -3 -12    4.56    0.59
   2  -3 -12    4.93    0.53
   2  -3 -11    0.01    0.38
   2  -3 -11   -0.14    0.30
   2  -3 -10    0.90    0.39
   2  -3 -10    0.59    0.39
   2  -3  -9    1.24    0.43
   2  -3  -9    1.92    0.35
   2  -3  -9    0.73    0.50
   2  -3  -9    1.65    0.45
   2  -3  -8    0.41    0.17
   2  -3  -8    0.53    0.26
   2  -3  -8    0.68    0.20
   2  -3  -8    0.62    0.32
   2  -3  -7    8.42    0.96
   2  -3  -7    8.64    0.68
   2  -3  -7    9.73    1.15
   2  -3  -6    2.36    0.52
   2  -3  -6    2.74    0.53
   2  -3  -6    1.83    0.53
   2  -3  -5   56.79    2.40
   2  -3  -5   52.86    1.96
   2  -3  -5   55.50    2.28
   2  -3  -4   25.37    1.03
   2  -3  -4   27.21    1.50
   2  -3  -4   23.05    1.22
   2  -3  -4   23.68    1.43
   2  -3  -3    0.18    0.37
   2  -3  -3    0.01    0.34
   2  -3  -2   44.34    1.42
   2  -3  -2   47.66    1.58
   2  -3  -1   28.73    1.19
   2  -3  -1   28.38    0.86
   2  -3   0   61.01    1.65
   2  -3   1   79.35    1.89
   2  -3   2    4.29    0.53
   2  -3   3    0.19    0.34
  -2   3  -4   30.24    0.90
   2  -3   4   29.28    1.39
   2  -3   5   16.16    1.17
  -2   3  -5   16.39    0.86
  -2   3  -6   70.21    2.05
   2  -3   6   69.95    2.46
  -2   3  -7    0.48    0.21
   2  -3   7   -0.57    0.47
   2  -3   8    0.08    0.43
  -2   3  -9    3.07    0.44
  -2   3  -9    3.09    0.43
   2  -3   9    4.01    0.80
  -2   3 -10   12.56    0.94
   2  -3  10   11.29    1.32
  -2   3 -10   11.16    0.86
  -2   3 -11    4.50    0.61
  -2   3 -11    4.73    0.64
  -2   3 -12    3.51    0.57
  -2   3 -12    3.54    0.59
  -2   3 -13    1.57    0.44
  -2   3 -13    1.18    0.39
  -2   3 -14    0.44    0.26
  -2   3 -15    1.54    0.26
   2  -2 -14    0.09    0.06
   2  -2 -13    0.44    0.22
   2  -2 -13    0.06    0.29
   2  -2 -12   23.77    1.23
   2  -2 -12   22.92    1.08
   2  -2 -11   11.09    0.89
   2  -2 -11   10.63    0.84
   2  -2 -10    6.24    0.70
   2  -2 -10    6.27    0.72
   2  -2 -10    5.48    0.56
   2  -2  -9   23.37    1.22
   2  -2  -9   26.42    2.14
   2  -2  -9   23.50    1.13
   2  -2  -8    3.74    0.78
   2  -2  -8    3.99    0.49
   2  -2  -8    3.54    0.42
   2  -2  -8    3.86    0.45
   2  -2  -7   10.91    1.27
   2  -2  -6    8.06    0.82
   2  -2  -6   10.58    1.20
   2  -2  -5  244.36    4.86
   2  -2  -5  248.14    4.54
   2  -2  -5  240.02    3.84
   2  -2  -4   40.17    1.44
   2  -2  -4   43.61    1.23
   2  -2  -4   43.35    1.80
   2  -2  -4   39.88    1.82
   2  -2  -3    9.24    0.66
   2  -2  -3   10.27    0.83
   2  -2  -3    8.58    0.80
   2  -2  -3    8.85    0.60
   2  -2  -2   16.10    0.88
   2  -2  -2   16.92    0.86
   2  -2  -1   57.01    1.29
   2  -2  -1   61.79    1.50
   2  -2   0   11.42    0.65
  -2   2   0   11.25    0.37
  -2   2  -1  148.41    2.05
   2  -2   1  160.50    2.31
  -2   2  -2   15.37    0.84
   2  -2   2   16.59    0.80
   2  -2   3    8.13    0.65
  -2   2  -3    6.59    0.39
  -2   2  -3    6.61    0.72
  -2   2  -4   41.31    1.23
   2  -2   4   45.11    1.55
   2  -2   5   18.44    1.18
  -2   2  -5   19.17    1.02
  -2   2  -6   27.29    1.38
   2  -2   6   25.62    1.46
  -2   2  -7   53.78    2.13
   2  -2   7   48.21    2.14
  -2   2  -8   51.33    2.28
   2  -2   8   50.60    2.35
  -2   2  -9   22.44    1.65
  -2   2  -9   22.88    1.18
  -2   2  -9   22.08    1.09
   2  -2   9   21.53    1.68
  -2   2 -10    0.38    0.26
  -2   2 -10    0.12    0.17
  -2   2 -10    0.16    0.26
   2  -2  10   -0.09    0.39
  -2   2 -11    0.00    0.30
  -2   2 -11    0.45    0.39
  -2   2 -12    1.09    0.42
  -2   2 -12    1.60    0.44
  -2   2 -13    0.87    0.39
  -2   2 -13    1.06    0.44
  -2   2 -14   -0.29    0.28
  -2   2 -15    1.39    0.27
   2  -1 -14    0.20    0.23
   2  -1 -14    0.39    0.12
   2  -1 -13    4.68    0.46
   2  -1 -13    5.81    0.61
   2  -1 -12   -0.24    0.16
   2  -1 -12    0.13    0.23
   2  -1 -12    0.29    0.39
   2  -1 -11    3.78    0.46
   2  -1 -11    3.57    0.52
   2  -1 -11    4.16    0.61
   2  -1 -10   18.36    1.82
   2  -1 -10   16.27    0.95
   2  -1 -10   18.16    1.10
   2  -1  -9    8.56    1.27
   2  -1  -9    8.39    0.68
   2  -1  -9    7.81    0.68
   2  -1  -8    1.28    0.59
   2  -1  -8    0.43    0.20
   2  -1  -7    5.05    0.92
   2  -1  -6   38.35    2.12
   2  -1  -5    0.20    0.31
   2  -1  -5    0.24    0.58
   2  -1  -5    0.35    0.12
   2  -1  -4   80.35    1.85
   2  -1  -4   82.89    2.35
   2  -1  -4   76.32    2.39
   2  -1  -4   80.70    1.58
   2  -1  -3   33.82    1.34
   2  -1  -3   33.02    1.03
   2  -1  -3   31.41    1.02
   2  -1  -2  507.63    4.47
   2  -1  -2  497.75    4.03
   2  -1  -1  459.68    3.51
   2  -1   0   24.31    0.77
  -2   1  -1    0.19    0.17
   2  -1   1    0.10    0.17
   2  -1   2    2.52    0.31
  -2   1  -2    2.27    0.40
  -2   1  -3   59.09    1.80
  -2   1  -3   54.97    1.25
   2  -1   3   58.41    1.43
  -2   1  -4    3.28    0.65
   2  -1   4    3.07    0.48
  -2   1  -4    3.64    0.45
  -2   1  -5   30.18    1.34
  -2   1  -5   29.82    1.68
  -2   1  -6    5.27    0.72
  -2   1  -7  113.09    3.19
  -2   1  -8   17.48    1.39
  -2   1  -9   14.18    1.36
  -2   1  -9   15.05    0.95
  -2   1  -9   15.30    0.89
  -2   1 -10   37.33    1.58
   2  -1  10   36.96    2.24
  -2   1 -10   34.52    1.34
  -2   1 -10   36.66    1.47
  -2   1 -10   38.07    2.34
   2  -1  11  119.53    4.14
  -2   1 -11  114.22    2.48
  -2   1 -11  119.82    2.92
  -2   1 -11  121.37    2.70
  -2   1 -11  118.53    4.29
  -2   1 -12   10.81    0.84
  -2   1 -12   10.44    0.93
  -2   1 -12   10.24    0.74
  -2   1 -13    2.02    0.32
  -2   1 -13    2.40    0.50
  -2   1 -13    1.99    0.44
  -2   1 -14    2.08    0.41
  -2   1 -15    0.89    0.25
   2   0 -15    1.29    0.21
   2   0 -14    8.75    0.61
   2   0 -13    0.62    0.36
   2   0 -13    0.16    0.10
   2   0 -12    3.06    0.44
   2   0 -12    1.98    0.36
   2   0 -12    2.65    0.38
   2   0 -12    3.04    0.54
   2   0 -11    7.27    0.64
   2   0 -11    7.29    0.75
   2   0 -10    2.18    0.65
   2   0 -10    1.64    0.39
   2   0 -10    1.17    0.29
   2   0  -9    1.04    0.29
   2   0  -9    1.67    0.34
   2   0  -8   22.32    1.88
   2   0  -7    1.50    0.72
   2   0  -6   28.30    1.78
   2   0  -5   60.93    2.36
   2   0  -5   58.87    1.39
   2   0  -4    6.56    0.55
   2   0  -4    6.70    0.47
   2   0  -3   21.23    0.76
   2   0  -3   22.73    1.09
   2   0  -3   21.87    0.82
   2   0  -2    8.32    0.51
   2   0  -2    7.70    0.38
   2   0  -2    7.57    0.61
   2   0  -1  111.80    1.70
   2   0  -1  109.68    1.74
   2   0   0    2.83    0.24
   2   0   0    2.86    0.24
   2   0   1  170.55    1.47
  -2   0  -2  326.71    2.68
   2   0   2  326.76    2.41
  -2   0  -3  363.56    3.49
  -2   0  -4   13.50    0.85
  -2   0  -4   15.54    1.06
  -2   0  -5  102.23    2.94
  -2   0  -5   98.86    2.49
  -2   0  -6   98.88    3.19
  -2   0  -6   89.75    2.66
  -2   0  -7   95.52    3.03
  -2   0  -8    6.32    0.93
  -2   0  -9    1.60    0.30
  -2   0  -9    1.33    0.50
  -2   0 -10   -0.37    0.28
  -2   0 -10   -0.34    0.32
  -2   0 -10    0.46    0.28
  -2   0 -10   -0.16    0.16
  -2   0 -11    5.82    0.64
   2   0  11    5.67    0.89
  -2   0 -11    6.57    1.07
  -2   0 -11    5.05    0.68
  -2   0 -11    6.04    0.63
  -2   0 -12    8.39    0.71
  -2   0 -12    8.29    0.83
  -2   0 -12    9.26    0.82
  -2   0 -13    0.68    0.41
  -2   0 -13    0.67    0.24
  -2   0 -13    0.71    0.39
  -2   0 -14   18.10    0.94
  -2   0 -14   16.94    0.80
  -2   0 -15    0.44    0.22
   2   1 -15    3.75    0.31
   2   1 -14    6.23    0.53
   2   1 -13   30.86    1.29
   2   1 -13   30.93    1.05
   2   1 -12    0.05    0.33
   2   1 -12    0.06    0.14
   2   1 -11    0.00    0.17
   2   1 -11    0.30    0.12
   2   1 -10    4.07    0.87
   2   1 -10    3.46    0.50
   2   1 -10    4.26    0.48
   2   1  -9    1.85    0.69
   2   1  -9    2.23    0.38
   2   1  -9    1.77    0.31
   2   1  -8   23.22    1.93
   2   1  -7    3.60    0.78
   2   1  -6    1.96    0.63
   2   1  -6    2.59    0.35
   2   1  -5   45.71    1.35
   2   1  -4    0.54    0.21
   2   1  -3   39.40    1.13
   2   1  -2  243.63    2.64
   2   1  -1    1.64    0.29
   2   1   0   10.99    0.54
   2   1   1    3.92    0.33
   2   1   2  142.08    1.69
   2   1   3    7.73    0.39
   2   1   4    3.65    0.25
  -2  -1  -4    3.47    0.57
  -2  -1  -4    4.28    0.57
  -2  -1  -5  106.50    2.67
  -2  -1  -5  105.19    2.88
  -2  -1  -6   37.15    1.94
  -2  -1  -6   39.33    1.86
  -2  -1  -7  243.80    4.96
  -2  -1  -8   28.41    1.89
  -2  -1  -9    7.48    1.09
  -2  -1 -10   26.59    1.23
  -2  -1 -10   26.28    1.31
  -2  -1 -10   26.39    1.25
  -2  -1 -10   25.95    2.07
  -2  -1 -11   69.78    2.20
  -2  -1 -11   70.12    2.07
  -2  -1 -11   72.72    2.09
  -2  -1 -12    2.48    0.51
  -2  -1 -12    2.53    0.46
  -2  -1 -12    2.42    0.48
  -2  -1 -13   44.20    1.59
  -2  -1 -13   38.95    1.47
  -2  -1 -14    6.66    0.61
  -2  -1 -14    5.82    0.52
  -2  -1 -15   -0.09    0.10
  -2  -1 -15   -0.02    0.15
   2   2 -15    0.01    0.10
   2   2 -14    5.12    0.48
   2   2 -13    3.39    0.50
   2   2 -13    2.98    0.33
   2   2 -12    3.81    0.57
   2   2 -12    4.01    0.47
   2   2 -11    0.75    0.28
   2   2 -11    0.97    0.35
   2   2 -10    1.83    0.40
   2   2 -10    2.10    0.61
   2   2 -10    1.14    0.31
   2   2  -9   46.89    2.78
   2   2  -9   46.76    1.59
   2   2  -9   44.45    1.52
   2   2  -8   21.90    1.80
   2   2  -7    9.61    1.18
   2   2  -6    5.36    0.85
   2   2  -6    6.25    0.58
   2   2  -5   24.39    1.12
   2   2  -4    7.14    0.59
   2   2  -3    0.19    0.25
   2   2  -2  267.10    3.02
   2   2  -1    6.53    0.49
  -2  -2   0   66.56    0.85
   2   2   0   64.67    1.32
  -2  -2   0   63.64    0.82
  -2  -2  -1   15.72    0.29
  -2  -2  -1   16.35    0.58
   2   2   1   16.08    0.63
  -2  -2  -2    8.86    0.55
   2   2   2    8.65    0.42
   2   2   3   28.76    0.64
  -2  -2  -3   28.75    1.10
  -2  -2  -3   30.32    1.15
  -2  -2  -4  246.57    3.75
  -2  -2  -4  244.77    2.76
  -2  -2  -4  249.88    3.73
  -2  -2  -5  178.07    3.59
  -2  -2  -5  183.68    3.70
  -2  -2  -6   -0.23    0.63
  -2  -2  -6    0.16    0.46
  -2  -2  -7   -0.47    0.37
  -2  -2  -7    0.43    0.53
  -2  -2  -8   13.15    1.37
  -2  -2  -9    0.04    0.40
  -2  -2  -9    0.48    0.18
  -2  -2  -9   -0.08    0.13
  -2  -2  -9   -0.07    0.10
  -2  -2 -10   29.20    1.36
  -2  -2 -10   28.73    1.31
  -2  -2 -10   26.73    2.14
  -2  -2 -10   27.24    1.25
  -2  -2 -11    0.01    0.22
  -2  -2 -11   -0.33    0.31
  -2  -2 -11   -0.04    0.26
  -2  -2 -12    0.57    0.31
  -2  -2 -12    0.53    0.33
  -2  -2 -13    3.93    0.54
  -2  -2 -13    4.01    0.53
  -2  -2 -14    0.17    0.26
  -2  -2 -14    0.34    0.22
  -2  -2 -15    0.93    0.17
  -2  -2 -15    0.99    0.21
   2   3 -15    2.40    0.25
   2   3 -14    0.38    0.20
   2   3 -13    2.32    0.41
   2   3 -13    2.12    0.28
   2   3 -12    6.96    0.59
   2   3 -12    7.12    0.67
   2   3 -11   47.63    1.71
   2   3 -11   44.58    1.55
   2   3 -10   20.09    1.09
   2   3 -10   20.95    1.88
   2   3 -10   19.40    1.06
   2   3  -9    2.83    0.41
   2   3  -9    2.09    0.37
   2   3  -9    2.84    0.72
   2   3  -9    1.91    0.38
   2   3  -8    1.58    0.57
   2   3  -7   12.04    1.25
   2   3  -6  110.66    3.27
   2   3  -6  112.04    2.71
   2   3  -5    0.03    0.25
   2   3  -4   26.50    1.23
   2   3  -3    0.20    0.28
   2   3  -2 1000.00    6.58
  -2  -3   1   20.94    0.77
   2   3  -1   21.11    0.94
  -2  -3   0  111.74    1.41
   2   3   0  112.62    1.98
   2   3   1  121.90    1.93
  -2  -3  -1  125.24    1.75
  -2  -3  -1  121.64    1.35
  -2  -3  -2  104.68    1.86
   2   3   2   98.00    1.60
   2   3   3  442.38    2.93
  -2  -3  -3  431.32    4.35
  -2  -3  -3  466.20    4.63
  -2  -3  -3  463.27    4.45
  -2  -3  -4  108.24    2.46
  -2  -3  -4  105.09    2.55
  -2  -3  -4  107.44    2.47
  -2  -3  -5    6.78    0.78
  -2  -3  -5    6.51    0.60
  -2  -3  -5    5.47    0.83
  -2  -3  -6   55.59    1.83
  -2  -3  -6   54.92    2.33
  -2  -3  -6   53.57    2.25
  -2  -3  -7    6.37    0.83
  -2  -3  -7    7.42    1.02
  -2  -3  -8    5.11    0.90
  -2  -3  -9    2.15    0.72
  -2  -3  -9    1.63    0.30
  -2  -3  -9    1.72    0.32
  -2  -3 -10    2.42    0.65
  -2  -3 -10    3.75    0.48
  -2  -3 -10    3.68    0.53
  -2  -3 -10    3.16    0.45
  -2  -3 -11    1.89    0.44
  -2  -3 -11    1.43    0.42
  -2  -3 -12    2.93    0.54
  -2  -3 -12    2.69    0.48
  -2  -3 -13    0.38    0.26
  -2  -3 -13    0.19    0.28
  -2  -3 -14    0.09    0.22
  -2  -3 -14   -0.24    0.18
  -2  -3 -15    0.73    0.18
  -2  -3 -15    0.70    0.16
   2   4 -14    0.18    0.17
   2   4 -13   -0.12    0.10
   2   4 -13   -0.10    0.24
   2   4 -12    7.23    0.60
   2   4 -12    7.70    0.67
   2   4 -11    4.59    0.56
   2   4 -11    4.13    0.52
   2   4 -10    2.15    0.39
   2   4 -10    2.29    0.61
   2   4 -10    2.72    0.43
  -2  -4   9   16.16    1.60
   2   4  -9   14.41    0.89
   2   4  -9   13.23    0.95
   2   4  -9   14.07    0.89
   2   4  -9   14.38    1.46
   2   4  -8   10.03    0.76
   2   4  -8   12.71    0.80
   2   4  -8   10.16    1.22
   2   4  -7   17.34    1.43
   2   4  -6    3.84    0.70
   2   4  -5   55.28    2.05
   2   4  -4    0.34    0.35
  -2  -4   3   88.29    2.25
   2   4  -3   91.45    2.41
  -2  -4   2  207.75    3.02
   2   4  -2  207.06    3.39
   2   4  -1    3.21    0.51
  -2  -4   1    3.82    0.42
  -2  -4   0   14.58    0.65
   2   4   0   15.13    0.87
  -2  -4  -1  223.74    2.74
  -2  -4  -1  219.62    2.33
  -2  -4  -2   39.62    1.29
   2   4   2   39.77    1.21
  -2  -4  -2   37.43    1.00
  -2  -4  -3  188.76    3.07
  -2  -4  -3  176.05    2.79
  -2  -4  -4   32.90    1.40
  -2  -4  -4   34.18    1.51
  -2  -4  -4   31.31    1.49
  -2  -4  -5   51.90    2.10
  -2  -4  -5   56.56    2.13
  -2  -4  -5   57.57    2.08
  -2  -4  -5   53.98    1.74
  -2  -4  -6   15.20    1.31
  -2  -4  -6   13.23    1.11
  -2  -4  -6   15.15    1.02
  -2  -4  -6   14.41    1.22
  -2  -4  -7   84.00    3.20
  -2  -4  -7   85.12    2.60
  -2  -4  -7   91.96    3.18
  -2  -4  -8   -0.35    0.31
  -2  -4  -9   20.26    1.05
  -2  -4  -9   21.83    1.89
  -2  -4 -10   54.92    3.11
  -2  -4 -10   56.97    1.92
  -2  -4 -10   50.35    1.73
  -2  -4 -11    8.70    0.74
  -2  -4 -11   10.17    0.87
  -2  -4 -12   11.98    0.86
  -2  -4 -12   10.80    0.88
  -2  -4 -13    7.25    0.68
  -2  -4 -13    6.47    0.58
  -2  -4 -14    3.18    0.36
  -2  -4 -14    3.30    0.42
  -2  -4 -15    0.08    0.11
   2   5 -14    0.03    0.09
   2   5 -13    0.19    0.19
   2   5 -13    0.37    0.11
   2   5 -12   10.31    0.74
   2   5 -12   10.81    0.70
   2   5 -11    3.83    0.50
   2   5 -11    3.94    0.50
   2   5 -10    0.62    0.33
   2   5 -10    0.26    0.21
  -2  -5   9   67.28    3.30
   2   5  -9   64.08    2.04
   2   5  -9   61.47    2.98
   2   5  -9   64.74    1.88
  -2  -5   8    1.22    0.65
   2   5  -8    2.27    0.35
   2   5  -8    1.42    0.47
   2   5  -8    1.27    0.26
   2   5  -8    2.03    0.38
  -2  -5   7   16.37    1.51
   2   5  -7   15.68    1.36
   2   5  -6    1.73    0.51
  -2  -5   6    0.85    0.59
  -2  -5   5    3.11    0.68
  -2  -5   4    4.28    0.70
   2   5  -3   25.55    1.49
  -2  -5   3   27.47    1.38
  -2  -5   2  152.64    2.85
   2   5  -2  152.47    3.29
   2   5  -1    0.23    0.33
  -2  -5   1    0.01    0.25
   2   5   0   17.88    1.08
  -2  -5   0   17.75    0.84
  -2  -5  -1   44.52    1.44
  -2  -5  -1   44.16    1.26
  -2  -5  -2  123.74    2.53
  -2  -5  -2  115.06    2.07
  -2  -5  -3   85.19    2.01
  -2  -5  -3   86.44    2.31
  -2  -5  -4    7.43    0.68
  -2  -5  -4    7.19    0.86
  -2  -5  -5   12.78    0.98
  -2  -5  -5   12.89    1.15
  -2  -5  -5   11.22    1.05
  -2  -5  -6   -0.14    0.46
  -2  -5  -6    0.18    0.30
  -2  -5  -6   -0.32    0.21
  -2  -5  -6   -0.12    0.28
  -2  -5  -7    9.03    0.92
  -2  -5  -7    8.78    1.09
  -2  -5  -8    9.50    0.68
  -2  -5  -8    9.55    1.19
  -2  -5  -9   71.81    3.46
  -2  -5  -9   64.76    1.90
  -2  -5 -10    0.64    0.27
  -2  -5 -11    4.77    0.57
  -2  -5 -11    6.33    0.71
  -2  -5 -12    0.71    0.26
  -2  -5 -12    0.62    0.39
  -2  -5 -13    0.20    0.11
  -2  -5 -13    0.29    0.30
  -2  -5 -14    0.30    0.20
  -2  -5 -15    0.26    0.11
   2   6 -14    0.44    0.11
   2   6 -13    2.42    0.32
   2   6 -13    2.45    0.27
   2   6 -12    7.99    0.59
   2   6 -12    7.58    0.61
   2   6 -11    0.96    0.31
   2   6 -11    0.74    0.24
   2   6 -10    5.18    0.60
   2   6 -10    4.62    0.53
   2   6  -9   -0.41    0.16
   2   6  -9    0.30    0.20
   2   6  -8    2.30    0.35
  -2  -6   8    2.37    0.65
   2   6  -8    2.13    0.33
   2   6  -7   -0.21    0.11
  -2  -6   7   -0.26    0.34
   2   6  -7    0.22    0.17
   2   6  -6   20.08    1.39
  -2  -6   6   17.28    1.48
  -2  -6   5    7.26    0.93
  -2  -6   4   71.80    2.51
  -2  -6   3    0.70    0.36
  -2  -6   2   -0.46    0.30
  -2  -6   1    0.29    0.27
  -2  -6   0   45.85    1.55
  -2  -6  -1  145.24    2.91
  -2  -6  -1  148.60    2.69
  -2  -6  -2   37.69    1.38
  -2  -6  -2   39.61    1.64
  -2  -6  -3    2.70    0.39
  -2  -6  -3    2.90    0.61
  -2  -6  -3    2.58    0.36
  -2  -6  -4   18.36    1.31
  -2  -6  -5   36.18    1.91
  -2  -6  -6   -0.16    0.28
  -2  -6  -6   -0.47    0.45
  -2  -6  -7   13.66    1.21
  -2  -6  -7   11.31    1.28
  -2  -6  -7   10.86    0.78
  -2  -6  -8    0.48    0.20
  -2  -6  -8    0.43    0.56
  -2  -6  -8    0.04    0.12
  -2  -6  -9    1.52    0.32
  -2  -6  -9    1.50    0.32
  -2  -6 -10    0.14    0.17
  -2  -6 -10    0.50    0.32
  -2  -6 -11    1.85    0.36
  -2  -6 -11    1.76    0.45
  -2  -6 -12    4.50    0.59
  -2  -6 -13    0.46    0.26
  -2  -6 -14    0.35    0.16
   2   7 -13    0.16    0.11
   2   7 -13   -0.05    0.07
   2   7 -12    2.54    0.34
   2   7 -12    2.78    0.35
   2   7 -11    9.85    0.71
   2   7 -11    8.66    0.66
   2   7 -10    0.31    0.29
   2   7 -10   -0.07    0.12
   2   7  -9    0.44    0.16
   2   7  -9    0.52    0.18
   2   7  -8    4.98    0.54
   2   7  -8    5.63    0.54
   2   7  -7    2.24    0.38
   2   7  -7    2.37    0.35
  -2  -7   6    8.82    1.10
   2   7  -6    9.13    0.70
  -2  -7   5    1.25    0.39
  -2  -7   4   25.76    1.60
  -2  -7   3   94.76    2.89
  -2  -7   2    5.16    0.65
  -2  -7   1   13.32    0.98
  -2  -7   0  104.62    2.63
  -2  -7  -1   -0.03    0.38
  -2  -7  -1    0.08    0.15
  -2  -7  -2    0.27    0.13
  -2  -7  -2    0.35    0.38
  -2  -7  -3    3.17    0.47
  -2  -7  -3    3.03    0.69
  -2  -7  -4   -0.15    0.41
  -2  -7  -5    3.19    0.72
  -2  -7  -6    6.73    0.99
  -2  -7  -6    6.63    0.63
  -2  -7  -6    7.79    0.95
  -2  -7  -7    7.63    1.03
  -2  -7  -7   10.63    1.29
  -2  -7  -7    8.88    0.76
  -2  -7  -8   10.90    0.84
  -2  -7  -8   11.34    1.36
  -2  -7  -9    0.26    0.19
  -2  -7 -10    0.68    0.26
  -2  -7 -10    0.68    0.30
  -2  -7 -11   -0.15    0.27
  -2  -7 -12    8.47    0.68
  -2  -7 -13    0.98    0.25
  -2  -7 -14    0.91    0.15
   2   8 -12    1.73    0.25
   2   8 -12    1.54    0.22
   2   8 -11    0.32    0.24
   2   8 -11    0.33    0.15
   2   8 -10   -0.39    0.14
   2   8  -9    0.91    0.25
   2   8  -9    1.11    0.24
   2   8  -8    0.03    0.06
   2   8  -8    0.57    0.27
   2   8  -7    2.31    0.43
   2   8  -7    1.88    0.33
  -2  -8   7    1.48    0.69
   2   8  -6    5.44    0.59
  -2  -8   6    4.36    0.86
   2   8  -5    1.49    0.33
  -2  -8   5   -0.33    0.43
  -2  -8   4    0.13    0.30
   2   8  -4    0.85    0.27
  -2  -8   3    1.22    0.42
  -2  -8   2   15.35    1.23
  -2  -8   1   -0.20    0.24
  -2  -8   0   21.49    1.35
  -2  -8  -1   75.11    2.66
  -2  -8  -1   73.41    2.41
  -2  -8  -2    6.26    0.87
  -2  -8  -2    7.01    0.78
  -2  -8  -3    2.41    0.60
  -2  -8  -4    2.00    0.39
  -2  -8  -4    1.27    0.55
  -2  -8  -5   14.70    0.97
  -2  -8  -5   15.95    1.52
  -2  -8  -6    9.26    1.22
  -2  -8  -6    8.21    0.75
  -2  -8  -6    8.93    1.10
  -2  -8  -7    2.27    0.44
  -2  -8  -7    1.49    0.80
  -2  -8  -7    3.43    0.91
  -2  -8  -8    0.23    0.27
  -2  -8  -9    1.05    0.36
  -2  -8  -9    1.34    0.31
  -2  -8  -9    1.09    0.26
  -2  -8 -10   -0.07    0.21
  -2  -8 -10   -0.30    0.20
  -2  -8 -11   -0.21    0.20
  -2  -8 -12   -0.03    0.07
  -2  -8 -12   -0.11    0.15
  -2  -8 -13    0.63    0.14
   2   9 -12   12.97    0.56
   2   9 -11    1.60    0.29
   2   9 -10    3.58    0.38
   2   9  -9    0.71    0.28
   2   9  -9    0.94    0.23
   2   9  -8    0.64    0.29
   2   9  -7    3.55    0.56
   2   9  -6    9.05    0.81
  -2  -9   6    7.43    1.22
   2   9  -5    8.47    0.79
  -2  -9   5    9.26    1.26
  -2  -9   4   94.32    3.58
   2   9  -4  106.69    2.63
   2   9  -3    9.04    0.78
  -2  -9   3    9.08    1.09
  -2  -9   2   15.11    0.82
  -2  -9   2   15.41    1.33
   2   9  -2   14.71    0.96
  -2  -9   1    0.18    0.37
  -2  -9   1    0.27    0.18
   2   9  -1   -0.08    0.10
   2   9   0    0.09    0.18
  -2  -9   0   -0.15    0.09
  -2  -9  -1    2.91    0.67
  -2  -9  -1    2.32    0.58
   2   9   1    2.94    0.46
  -2  -9  -1    3.43    0.42
  -2  -9  -2   10.72    1.04
  -2  -9  -2   10.84    1.19
  -2  -9  -2    9.87    0.74
  -2  -9  -2   10.89    0.83
  -2  -9  -3    1.37    0.61
  -2  -9  -3    1.40    0.38
  -2  -9  -4    4.55    0.87
  -2  -9  -4    4.97    0.63
  -2  -9  -5    1.04    0.47
  -2  -9  -5    0.65    0.31
  -2  -9  -6   12.84    0.98
  -2  -9  -7    6.88    0.76
  -2  -9  -8   16.36    0.97
  -2  -9  -8   15.70    1.04
  -2  -9  -8   16.43    0.96
  -2  -9  -9    5.25    0.59
  -2  -9  -9    4.13    0.48
  -2  -9  -9    4.25    0.46
  -2  -9 -10    0.16    0.16
  -2  -9 -10    0.37    0.16
  -2  -9 -11    0.06    0.18
  -2  -9 -11   -0.13    0.11
  -2  -9 -12   -0.11    0.07
  -2  -9 -12    0.01    0.03
   2  10 -11   -0.33    0.14
   2  10 -10    1.43    0.30
   2  10  -9    0.33    0.20
   2  10  -8   -0.06    0.24
   2  10  -7    0.47    0.32
   2  10  -6   69.60    2.18
   2  10  -5   18.80    1.19
   2  10  -4   30.87    1.49
  -2 -10   4   29.85    2.15
   2  10  -3    1.77    0.42
  -2 -10   3    0.69    0.83
   2  10  -2    7.40    0.74
  -2 -10   2    6.93    0.57
  -2 -10   2    6.12    1.07
   2  10  -1   -0.03    0.15
  -2 -10   1   -0.02    0.47
  -2 -10   0   22.61    1.12
  -2 -10   0   22.03    1.72
  -2 -10   0   19.30    1.59
   2  10   0   22.17    1.22
  -2 -10  -1    0.57    0.33
  -2 -10  -1    0.49    0.60
  -2 -10  -1    0.49    0.24
   2  10   1    1.01    0.27
  -2 -10  -2    2.35    0.61
   2  10   2    2.26    0.39
  -2 -10  -2    1.97    0.37
  -2 -10  -3    9.61    0.82
  -2 -10  -3    9.70    1.23
  -2 -10  -4    0.68    0.38
  -2 -10  -4    0.15    0.30
  -2 -10  -5   12.86    1.00
  -2 -10  -5   13.62    0.99
  -2 -10  -6    8.17    0.76
  -2 -10  -6    8.52    0.82
  -2 -10  -7    0.62    0.37
  -2 -10  -7    1.39    0.39
  -2 -10  -8    2.37    0.42
  -2 -10  -8    2.59    0.41
  -2 -10  -9    3.13    0.38
  -2 -10 -10    0.24    0.23
  -2 -10 -11    0.21    0.13
   2  11 -10    0.35    0.16
   2  11  -9    1.21    0.25
   2  11  -8    2.23    0.39
   2  11  -7    5.52    0.63
   2  11  -6    1.60    0.43
   2  11  -5   15.43    1.08
   2  11  -4   -0.03    0.34
   2  11  -3    0.08    0.39
  -2 -11   2    2.67    0.37
   2  11  -2    2.45    0.49
   2  11  -1    0.15    0.24
  -2 -11   1   -0.18    0.17
   2  11   0    0.94    0.26
  -2 -11   0    0.90    0.28
  -2 -11  -1    1.42    0.39
   2  11   1    0.98    0.27
  -2 -11  -2    6.38    0.69
   2  11   2    7.21    0.67
  -2 -11  -3   11.50    0.90
  -2 -11  -4   -0.45    0.32
  -2 -11  -5    6.13    0.71
  -2 -11  -6    1.22    0.40
  -2 -11  -7    2.72    0.43
  -2 -11  -8    1.66    0.32
  -2 -11  -9    2.48    0.40
  -2 -11  -9    2.14    0.27
  -2 -11 -10    0.97    0.23
   2  12  -9   -0.03    0.04
   2  12  -8    2.35    0.34
   2  12  -7    4.91    0.53
   2  12  -6    0.44    0.30
   2  12  -5    3.04    0.56
   2  12  -4    2.26    0.54
   2  12  -3    2.70    0.52
   2  12  -2   -0.05    0.29
  -2 -12   2   -0.15    0.09
  -2 -12   1    6.80    0.59
   2  12  -1    5.84    0.68
   2  12   0    0.58    0.28
  -2 -12   0    0.86    0.28
   2  12   1    1.70    0.34
  -2 -12  -1    1.98    0.40
  -2 -12  -2   10.33    0.75
   2  12   2    9.93    0.76
  -2 -12  -2    9.27    0.80
  -2 -12  -3   16.22    1.03
  -2 -12  -4    3.17    0.53
  -2 -12  -5    0.36    0.32
  -2 -12  -6    0.88    0.31
  -2 -12  -7    0.86    0.26
  -2 -12  -7    0.92    0.33
  -2 -12  -8    3.19    0.40
  -2 -12  -8    3.01    0.32
  -2 -12  -9    0.21    0.14
   2  13  -8    0.25    0.08
   2  13  -7    0.67    0.21
   2  13  -6    0.13    0.22
   2  13  -5    0.26    0.27
   2  13  -4    1.98    0.44
   2  13  -3    0.88    0.36
   2  13  -2    1.53    0.41
   2  13  -1   10.83    0.84
  -2 -13   1   11.07    0.68
   2  13   0   13.92    0.91
  -2 -13   0   14.15    0.82
  -2 -13  -1    6.42    0.59
   2  13   1    6.26    0.59
  -2 -13  -2    6.47    0.61
  -2 -13  -3    0.38    0.18
  -2 -13  -3    0.93    0.32
  -2 -13  -4    1.26    0.27
  -2 -13  -4    1.16    0.35
  -2 -13  -5    3.88    0.45
  -2 -13  -5    3.64    0.42
  -2 -13  -6    0.56    0.20
  -2 -13  -6    0.82    0.24
  -2 -13  -7    2.21    0.29
  -2 -13  -7    2.40    0.27
   2  14  -6    0.05    0.08
   2  14  -5    0.03    0.13
   2  14  -4   -0.03    0.17
   2  14  -3    3.13    0.41
   2  14  -2    0.77    0.27
   2  14  -1    0.36    0.18
   2  14   0   10.10    0.65
  -2 -14   0   11.12    0.59
  -2 -14  -1    2.65    0.32
  -2 -14  -2    3.02    0.35
  -2 -14  -3    4.51    0.42
  -2 -14  -4    1.37    0.24
  -2 -14  -5    0.97    0.18
  -3  13  -2   -0.13    0.08
   3 -12  -3    0.23    0.11
  -3  12   2    0.26    0.10
   3 -12  -2    0.10    0.08
  -3  12   1    0.10    0.14
  -3  12   0   -0.04    0.16
  -3  12  -1   -0.14    0.21
  -3  12  -2   -0.07    0.19
  -3  12  -3    0.08    0.19
  -3  12  -4   -0.17    0.12
  -3  12  -4    0.05    0.16
  -3  12  -5    0.17    0.13
  -3  12  -5    0.06    0.09
  -3  12  -6    0.37    0.11
  -3  12  -6    0.17    0.06
   3 -11  -6    0.10    0.09
   3 -11  -5    0.15    0.15
   3 -11  -4    1.92    0.30
  -3  11   3   -0.07    0.10
   3 -11  -3   -0.13    0.16
   3 -11  -2   -0.08    0.14
  -3  11   2   -0.04    0.16
  -3  11   1    0.33    0.26
   3 -11  -1    0.12    0.13
  -3  11   0    0.96    0.38
  -3  11  -1    1.91    0.44
  -3  11  -2    1.03    0.40
  -3  11  -3    0.74    0.33
  -3  11  -4    0.21    0.27
  -3  11  -5    0.17    0.25
  -3  11  -6    0.95    0.24
  -3  11  -6    1.14    0.27
  -3  11  -7    0.43    0.19
  -3  11  -7    0.66    0.18
  -3  11  -8   -0.13    0.10
   3 -10  -8    0.34    0.10
   3 -10  -7    0.98    0.25
   3 -10  -7    1.04    0.25
   3 -10  -6    2.86    0.43
   3 -10  -5    0.00    0.25
  -3  10   4    1.56    0.29
   3 -10  -4    1.22    0.37
  -3  10   3   10.93    0.82
   3 -10  -3   12.81    0.87
  -3  10   2   -0.34    0.25
  -3  10   1    0.60    0.30
   3 -10   0    5.34    0.50
  -3  10   0    5.18    0.64
  -3  10  -1    9.70    0.89
  -3  10  -2    6.80    0.79
  -3  10  -3   32.65    1.53
  -3  10  -4    0.44    0.34
  -3  10  -5    1.27    0.40
  -3  10  -6    0.44    0.25
  -3  10  -6    0.42    0.31
  -3  10  -7    0.82    0.22
  -3  10  -7    0.45    0.28
  -3  10  -8    0.12    0.07
  -3  10  -8    0.16    0.21
  -3  10  -9    1.44    0.27
  -3  10 -10   -0.07    0.10
   3  -9  -9    0.07    0.16
   3  -9  -9   -0.13    0.08
   3  -9  -8    0.44    0.26
   3  -9  -7    0.32    0.30
   3  -9  -6    0.59    0.38
   3  -9  -5    1.23    0.43
   3  -9  -4    1.85    0.45
  -3   9   4    2.12    0.36
   3  -9  -3    4.98    0.62
  -3   9   3    4.83    0.60
  -3   9   2    4.78    0.62
   3  -9  -2    5.81    0.65
   3  -9  -1    5.63    0.61
  -3   9   1    4.69    0.62
  -3   9   0    0.43    0.30
  -3   9  -1   18.78    1.24
  -3   9  -2    4.51    0.68
  -3   9  -3   25.44    1.39
  -3   9  -4    2.25    0.49
  -3   9  -5    0.18    0.29
  -3   9  -6    0.28    0.24
  -3   9  -7   -0.05    0.19
  -3   9  -7    0.03    0.28
  -3   9  -8   -0.03    0.10
  -3   9  -8   -0.04    0.29
  -3   9  -9    3.50    0.46
  -3   9 -10    0.82    0.25
  -3   9 -11   -0.01    0.14
   3  -8 -10    1.21    0.16
   3  -8 -10    0.98    0.18
   3  -8 -10    0.95    0.23
   3  -8  -9   -0.02    0.25
   3  -8  -8    3.26    0.53
   3  -8  -7    2.31    0.55
   3  -8  -6    0.16    0.37
  -3   8   5    6.31    0.63
   3  -8  -5    4.40    0.66
  -3   8   4    3.23    0.46
   3  -8  -4    2.90    0.55
   3  -8  -3    2.42    0.49
  -3   8   3    1.58    0.36
  -3   8   2   13.76    1.01
   3  -8  -2   15.80    1.02
  -3   8   1  116.71    2.94
   3  -8  -1  122.92    4.15
   3  -8  -1  125.46    2.67
   3  -8   0    1.10    0.26
   3  -8   0    0.62    0.48
  -3   8   0    1.26    0.37
   3  -8   1   10.19    1.35
  -3   8  -1    9.92    0.87
   3  -8   2   41.44    2.50
  -3   8  -2   40.58    1.70
  -3   8  -3    3.18    0.53
   3  -8   3    2.97    0.98
  -3   8  -4   -0.17    0.28
  -3   8  -5    5.89    0.67
  -3   8  -6   19.55    1.10
  -3   8  -7    5.29    0.55
  -3   8  -8    0.40    0.14
  -3   8  -8    0.19    0.32
  -3   8  -9    0.28    0.32
  -3   8 -10    1.18    0.33
  -3   8 -11   -0.03    0.21
  -3   8 -12   -0.14    0.14
   3  -7 -11    0.17    0.14
   3  -7 -11    0.42    0.14
   3  -7 -10   -0.03    0.27
   3  -7  -9    1.21    0.40
   3  -7  -8   24.50    1.34
   3  -7  -7    5.74    0.74
   3  -7  -6   -0.05    0.37
   3  -7  -6   -0.88    0.41
   3  -7  -5   41.83    1.76
   3  -7  -5   41.37    1.81
   3  -7  -4   61.71    2.16
  -3   7   4   69.62    2.15
   3  -7  -4   71.18    3.09
   3  -7  -4   69.34    2.18
   3  -7  -4   73.57    3.41
   3  -7  -3    0.48    0.68
  -3   7   3    0.12    0.15
   3  -7  -3   -0.20    0.24
   3  -7  -3    0.05    0.29
   3  -7  -3    0.61    0.25
  -3   7   2    0.95    0.27
   3  -7  -2    0.88    0.30
   3  -7  -2    1.06    0.41
   3  -7  -2    0.93    0.26
   3  -7  -1   13.67    0.85
   3  -7  -1   14.46    1.34
  -3   7   1   12.73    0.92
   3  -7   0   -0.03    0.31
   3  -7   0    0.21    0.15
  -3   7   0    0.36    0.17
   3  -7   1   -0.09    0.32
  -3   7  -1   -0.16    0.15
   3  -7   2    0.11    0.28
  -3   7  -2    0.09    0.20
  -3   7  -3    0.00    0.19
   3  -7   3    0.27    0.55
  -3   7  -4   33.73    1.44
   3  -7   4   33.41    2.19
  -3   7  -5   18.49    1.05
   3  -7   5   16.90    1.67
  -3   7  -6    0.61    0.21
   3  -7   6    1.41    0.93
  -3   7  -7    1.71    0.33
  -3   7  -8   13.13    0.96
  -3   7  -9    9.93    0.75
  -3   7  -9    9.98    0.82
  -3   7 -10    3.21    0.52
  -3   7 -10    2.84    0.40
  -3   7 -11    4.46    0.46
  -3   7 -11    5.05    0.56
  -3   7 -12    6.71    0.55
  -3   7 -12    6.38    0.46
  -3   7 -13    3.05    0.32
   3  -6 -12    0.49    0.13
   3  -6 -12    0.84    0.17
   3  -6 -11    0.06    0.23
   3  -6 -10    0.44    0.36
   3  -6  -9    1.40    0.46
   3  -6  -8   20.72    1.25
   3  -6  -8   19.24    1.23
   3  -6  -7    0.10    0.43
   3  -6  -7    0.07    0.35
   3  -6  -6    4.56    0.69
   3  -6  -6    4.31    0.81
   3  -6  -6    5.30    0.72
   3  -6  -5    0.15    0.21
   3  -6  -5    0.37    0.38
   3  -6  -5    0.57    0.30
   3  -6  -5    0.40    0.76
   3  -6  -4   -0.37    0.44
   3  -6  -4    0.06    0.09
   3  -6  -4   -0.20    0.33
   3  -6  -3    4.69    0.78
   3  -6  -3    6.25    0.62
   3  -6  -3    6.84    0.67
   3  -6  -2   12.20    1.17
   3  -6  -1    1.01    0.32
   3  -6   0   -0.50    0.29
   3  -6   1    1.85    0.52
   3  -6   2    0.73    0.34
   3  -6   3   19.15    1.44
   3  -6   4    5.22    0.77
  -3   6  -5   -0.10    0.14
   3  -6   5   -0.61    0.43
   3  -6   6    3.49    0.83
  -3   6  -6    4.11    0.45
  -3   6  -6    3.11    0.46
  -3   6  -7    5.06    0.55
  -3   6  -7    4.56    0.49
   3  -6   7    4.33    1.05
  -3   6  -8    1.85    0.44
  -3   6  -8    1.63    0.35
  -3   6  -9    3.52    0.50
  -3   6  -9    3.90    0.56
  -3   6 -10   27.25    1.32
  -3   6 -10   27.27    1.30
  -3   6 -11    1.22    0.31
  -3   6 -11    2.06    0.46
  -3   6 -12    7.05    0.60
  -3   6 -12    7.67    0.65
  -3   6 -13   -0.09    0.14
  -3   6 -13    0.24    0.21
  -3   6 -14    0.86    0.17
   3  -5 -13    0.52    0.11
   3  -5 -12   -0.09    0.17
   3  -5 -12   -0.04    0.17
   3  -5 -11    0.21    0.26
   3  -5 -10    0.80    0.41
   3  -5  -9    5.57    0.75
   3  -5  -9    5.91    0.67
   3  -5  -8    0.57    0.35
   3  -5  -8    0.53    0.41
   3  -5  -7    1.07    0.44
   3  -5  -7    1.19    0.42
   3  -5  -6    4.76    0.62
   3  -5  -6    3.76    0.61
   3  -5  -6    4.79    0.86
   3  -5  -6    4.03    0.95
   3  -5  -5    3.57    0.53
   3  -5  -5    3.82    0.57
   3  -5  -5    4.05    0.76
   3  -5  -5    3.79    0.73
   3  -5  -4    2.29    0.43
   3  -5  -4    2.33    0.61
   3  -5  -4    2.84    0.59
   3  -5  -4    1.95    0.34
   3  -5  -3   -0.10    0.33
   3  -5  -2    1.37    0.43
   3  -5  -1    3.57    0.60
   3  -5   0   27.43    1.54
   3  -5   1    0.01    0.37
   3  -5   2   45.64    2.02
   3  -5   3   19.00    1.34
   3  -5   4    5.23    0.75
   3  -5   5    9.36    1.02
   3  -5   6   21.48    1.61
  -3   5  -7    1.79    0.34
   3  -5   7    0.77    0.40
  -3   5  -8    1.06    0.28
  -3   5  -8    0.87    0.32
  -3   5  -9    0.27    0.30
  -3   5  -9    0.07    0.19
  -3   5 -10    2.09    0.41
  -3   5 -10    1.81    0.44
  -3   5 -11    7.47    0.72
  -3   5 -11    8.83    0.79
  -3   5 -12    1.31    0.35
  -3   5 -12    1.65    0.43
  -3   5 -13    0.81    0.25
  -3   5 -13    0.61    0.31
  -3   5 -14    1.37    0.26
   3  -4 -13    0.13    0.08
   3  -4 -13    0.04    0.12
   3  -4 -12    0.16    0.19
   3  -4 -11    2.61    0.47
   3  -4 -10    7.67    0.68
   3  -4 -10    8.03    0.81
   3  -4  -9    9.57    0.81
   3  -4  -9   10.12    0.93
   3  -4  -8    3.41    0.53
   3  -4  -8    2.77    0.56
   3  -4  -8    2.23    0.47
   3  -4  -7    1.53    0.48
   3  -4  -7    1.50    0.39
   3  -4  -7    1.32    0.52
   3  -4  -7    0.86    0.32
   3  -4  -6   12.61    0.90
   3  -4  -6   13.92    1.37
   3  -4  -6   11.84    1.14
   3  -4  -6   11.44    0.82
   3  -4  -6   12.20    0.94
   3  -4  -5    1.38    0.50
   3  -4  -5    1.62    0.47
   3  -4  -4   16.33    1.19
   3  -4  -4   16.83    1.34
   3  -4  -3   13.85    1.05
   3  -4  -3   14.74    1.20
   3  -4  -2   10.07    0.92
   3  -4  -1   77.79    2.37
   3  -4   0   10.15    0.91
   3  -4   1   16.01    1.10
   3  -4   2   17.80    1.16
   3  -4   3   79.04    2.45
   3  -4   4   35.97    1.75
   3  -4   5   -0.76    0.40
   3  -4   6    0.33    0.28
   3  -4   7   10.85    1.10
  -3   4  -7   10.75    0.83
  -3   4  -8    0.35    0.25
  -3   4  -8    0.08    0.09
   3  -4   9   -0.62    0.80
  -3   4  -9   -0.07    0.29
  -3   4  -9   -0.19    0.22
  -3   4 -10    0.12    0.25
  -3   4 -10    0.53    0.35
  -3   4 -11    3.72    0.57
  -3   4 -11    3.76    0.57
  -3   4 -12    1.42    0.44
  -3   4 -12    2.05    0.48
  -3   4 -13    0.17    0.27
  -3   4 -13   -0.63    0.31
  -3   4 -14    0.30    0.19
  -3   4 -14    0.56    0.21
  -3   4 -15   -0.11    0.11
   3  -3 -13    5.47    0.44
   3  -3 -13    4.94    0.38
   3  -3 -12    0.05    0.22
   3  -3 -11    8.46    0.78
   3  -3 -11    7.71    0.73
   3  -3 -10    0.16    0.16
   3  -3 -10   -0.19    0.39
   3  -3 -10    0.17    0.35
   3  -3  -9    0.33    0.22
   3  -3  -9    0.41    0.40
   3  -3  -9   -0.10    0.31
   3  -3  -8   24.84    2.00
   3  -3  -8   22.58    1.31
   3  -3  -8   20.47    1.17
   3  -3  -8   23.36    1.24
   3  -3  -7    0.74    0.27
   3  -3  -7    1.17    0.44
   3  -3  -7   -0.27    0.21
   3  -3  -7    0.03    0.19
   3  -3  -7    0.82    0.39
   3  -3  -6    0.62    0.31
   3  -3  -6    0.97    0.44
   3  -3  -6    1.39    0.46
   3  -3  -5   69.76    2.74
   3  -3  -5   61.44    2.61
   3  -3  -5   63.69    2.22
   3  -3  -4  148.46    3.67
   3  -3  -4  140.26    2.87
   3  -3  -4  137.75    3.52
   3  -3  -4  136.94    3.02
   3  -3  -3   36.13    1.49
   3  -3  -3   38.38    1.56
   3  -3  -3   40.69    1.83
   3  -3  -3   36.66    1.64
   3  -3  -2   50.45    1.64
   3  -3  -2   53.11    1.86
   3  -3  -1  160.50    2.31
   3  -3  -1  172.18    3.13
   3  -3   0   27.04    1.26
   3  -3   1    8.03    0.73
   3  -3   2   91.03    2.26
   3  -3   3   72.99    2.15
   3  -3   4   20.47    1.22
   3  -3   5  203.60    3.93
   3  -3   6   99.37    2.98
   3  -3   7    1.77    0.46
  -3   3  -8    1.93    0.33
  -3   3  -8    2.12    0.37
  -3   3  -8    2.44    0.38
  -3   3  -9   42.30    1.66
  -3   3  -9   45.17    1.62
  -3   3  -9   38.77    1.58
   3  -3   9   44.96    2.44
  -3   3 -10    0.79    0.34
  -3   3 -10    0.58    0.31
  -3   3 -11   -0.02    0.30
  -3   3 -11    0.02    0.32
  -3   3 -12    1.98    0.49
  -3   3 -12    2.28    0.48
  -3   3 -13    2.69    0.50
  -3   3 -13    2.57    0.44
  -3   3 -14    2.94    0.43
  -3   3 -14    2.89    0.41
  -3   3 -15    0.40    0.17
   3  -2 -13    0.83    0.20
   3  -2 -13    1.03    0.22
   3  -2 -12    1.05    0.33
   3  -2 -12    1.43    0.43
   3  -2 -11    0.28    0.32
   3  -2 -11    0.36    0.34
   3  -2 -10    0.60    0.22
   3  -2 -10    1.35    0.45
   3  -2 -10    0.52    0.34
   3  -2 -10    0.51    0.27
   3  -2  -9    2.25    0.63
   3  -2  -9    1.59    0.32
   3  -2  -9    1.30    0.34
   3  -2  -9    1.47    0.39
   3  -2  -8    0.22    0.25
   3  -2  -8    0.15    0.19
   3  -2  -8    0.39    0.18
   3  -2  -7    2.02    0.33
   3  -2  -7    1.33    0.28
   3  -2  -7    2.27    0.67
   3  -2  -6    4.85    0.87
   3  -2  -6    4.09    0.63
   3  -2  -5    2.29    0.64
   3  -2  -5    2.98    0.49
   3  -2  -5    2.68    0.65
   3  -2  -4   28.17    1.20
   3  -2  -4   27.12    1.55
   3  -2  -4   23.55    1.15
   3  -2  -4   25.70    1.56
   3  -2  -3    8.60    0.90
   3  -2  -3    8.15    0.84
   3  -2  -3    7.08    0.65
   3  -2  -3    8.18    0.68
   3  -2  -2    8.91    0.78
   3  -2  -2    9.28    0.76
   3  -2  -1   28.05    1.16
  -3   2   1   26.77    0.60
   3  -2   0   34.40    1.22
  -3   2   0   33.42    0.83
  -3   2  -1    7.79    0.52
   3  -2   1    9.43    0.65
   3  -2   2   69.50    1.72
  -3   2  -2   65.98    1.81
   3  -2   3  251.04    3.46
  -3   2  -3  244.57    4.02
   3  -2   4   44.39    1.60
  -3   2  -4   44.49    1.95
   3  -2   5   21.68    1.24
  -3   2  -5   23.20    1.03
  -3   2  -6    0.19    0.19
   3  -2   6    0.37    0.36
   3  -2   7   35.82    1.80
  -3   2  -7   38.23    1.71
   3  -2   8    4.53    0.78
  -3   2  -8    4.73    0.67
  -3   2  -9   -0.05    0.18
   3  -2   9    0.34    0.33
  -3   2  -9   -0.20    0.18
  -3   2  -9   -0.09    0.18
  -3   2 -10    1.88    0.41
  -3   2 -10    2.32    0.34
  -3   2 -10    2.25    0.37
  -3   2 -10    2.27    0.46
  -3   2 -11    0.03    0.28
  -3   2 -11   -0.21    0.32
  -3   2 -12    2.18    0.52
  -3   2 -12    2.20    0.46
  -3   2 -13    0.95    0.41
  -3   2 -13    1.02    0.38
  -3   2 -14    3.50    0.48
  -3   2 -14    4.43    0.49
  -3   2 -15    0.73    0.20
   3  -1 -13    0.76    0.32
   3  -1 -13    0.08    0.14
   3  -1 -13    0.42    0.14
   3  -1 -12    0.08    0.33
   3  -1 -12    0.32    0.23
   3  -1 -11    2.29    0.48
   3  -1 -11    2.04    0.50
   3  -1 -11    1.70    0.35
   3  -1 -10    1.42    0.34
   3  -1 -10    1.33    0.40
   3  -1  -9    1.48    0.30
   3  -1  -9    1.61    0.39
   3  -1  -9    1.57    0.53
   3  -1  -9    1.50    0.38
   3  -1  -8   14.46    0.90
   3  -1  -8   15.26    0.93
   3  -1  -8   15.08    1.63
   3  -1  -8   12.97    0.85
   3  -1  -7    6.62    1.04
   3  -1  -6   12.69    1.32
   3  -1  -5    4.85    0.58
   3  -1  -5    4.64    0.85
   3  -1  -5    4.97    0.48
   3  -1  -4   85.21    1.98
   3  -1  -4   87.59    2.73
   3  -1  -4   88.19    2.65
   3  -1  -4   84.67    1.95
   3  -1  -3   40.11    1.66
   3  -1  -3   37.00    1.18
   3  -1  -3   38.62    1.34
   3  -1  -2  423.43    4.40
   3  -1  -2  424.39    4.65
   3  -1  -1   55.85    1.42
   3  -1  -1   55.28    1.50
   3  -1   0    4.45    0.42
   3  -1   1    1.74    0.28
  -3   1  -1    1.22    0.25
   3  -1   2   35.14    1.08
  -3   1  -2   36.60    1.29
   3  -1   3   23.51    0.94
  -3   1  -3   25.41    1.25
   3  -1   4    6.05    0.58
  -3   1  -4    4.80    0.72
  -3   1  -5    3.92    0.52
   3  -1   5    3.92    0.59
  -3   1  -5    4.21    0.85
  -3   1  -6   62.13    2.06
   3  -1   6   55.25    1.98
  -3   1  -6   63.23    2.70
   3  -1   7   71.84    2.47
  -3   1  -7   73.97    2.52
  -3   1  -8    5.11    0.75
   3  -1   8    4.96    0.75
  -3   1  -9    0.09    0.09
  -3   1  -9   -0.21    0.23
  -3   1  -9    0.20    0.12
  -3   1  -9    0.21    0.15
   3  -1   9    0.02    0.31
  -3   1 -10   12.39    0.95
  -3   1 -10   11.79    0.85
   3  -1  10   12.45    1.28
  -3   1 -10   11.43    0.78
  -3   1 -10   11.84    1.26
  -3   1 -11    5.01    0.68
  -3   1 -11    5.36    0.64
  -3   1 -11    4.75    0.53
  -3   1 -12    3.31    0.57
  -3   1 -12    2.32    0.49
  -3   1 -12    2.66    0.39
  -3   1 -13    0.71    0.34
  -3   1 -13    0.56    0.38
  -3   1 -13    0.36    0.15
  -3   1 -14    8.45    0.72
  -3   1 -14    8.09    0.64
  -3   1 -15    7.48    0.52
   3   0 -14    9.07    0.56
   3   0 -13    6.24    0.45
   3   0 -13    6.70    0.62
   3   0 -12    2.82    0.44
   3   0 -12    2.81    0.51
   3   0 -12    2.00    0.32
   3   0 -12    2.03    0.32
   3   0 -11    3.15    0.48
   3   0 -11    3.95    0.59
   3   0 -10   31.43    1.42
   3   0 -10   31.82    1.36
   3   0  -9    0.13    0.26
   3   0  -9    0.18    0.16
   3   0  -8   63.92    1.81
   3   0  -8   59.60    1.76
   3   0  -8   65.61    3.30
   3   0  -7    4.16    0.89
   3   0  -6    5.59    0.98
   3   0  -5    9.12    1.06
   3   0  -5    8.15    0.61
   3   0  -4  155.44    2.41
   3   0  -4  163.57    2.70
   3   0  -3   40.77    1.07
   3   0  -3   45.12    1.39
   3   0  -2  100.37    1.44
   3   0  -2   99.92    2.04
   3   0  -2  102.55    2.20
   3   0  -1  372.59    3.88
   3   0  -1  346.77    3.53
   3   0   0  148.82    2.47
   3   0   0  144.43    1.81
   3   0   1    0.18    0.13
   3   0   1    0.25    0.11
   3   0   2    7.90    0.42
  -3   0  -2    8.04    0.61
  -3   0  -3   44.21    1.55
   3   0   3   42.89    1.09
   3   0   4  348.04    3.61
  -3   0  -4  344.29    3.91
   3   0   5  146.63    2.70
  -3   0  -5  147.46    2.95
  -3   0  -6   28.25    1.49
  -3   0  -6   31.95    1.92
  -3   0  -7   29.57    1.99
  -3   0  -7   30.54    1.69
  -3   0  -8  116.11    3.61
   3   0   9    1.36    0.51
  -3   0  -9    0.68    0.21
  -3   0  -9    0.85    0.46
  -3   0  -9    1.04    0.27
  -3   0  -9    1.30    0.26
  -3   0 -10   33.54    1.49
   3   0  10   34.19    2.05
  -3   0 -10   35.95    1.43
  -3   0 -10   30.80    2.11
  -3   0 -10   32.53    1.36
  -3   0 -11    0.49    0.25
  -3   0 -11    0.02    0.32
  -3   0 -11    0.41    0.32
  -3   0 -11   -0.10    0.42
  -3   0 -12    7.91    0.74
  -3   0 -12    8.08    0.71
  -3   0 -12    8.08    0.82
  -3   0 -13    8.66    0.81
  -3   0 -13    7.61    0.71
  -3   0 -13    8.55    0.68
  -3   0 -14    5.75    0.48
  -3   0 -14    6.79    0.60
  -3   0 -15    1.64    0.28
   3   1 -14    0.20    0.18
   3   1 -13    7.53    0.64
   3   1 -13    7.37    0.52
   3   1 -12   -0.02    0.21
   3   1 -12    0.35    0.31
   3   1 -11    6.37    0.69
   3   1 -11    6.39    0.61
   3   1 -10    3.21    0.52
   3   1 -10    2.99    0.45
   3   1  -9   11.09    1.46
   3   1  -9    9.79    0.76
   3   1  -9    9.83    0.76
   3   1  -8    1.82    0.66
   3   1  -8    1.40    0.28
   3   1  -8    1.17    0.26
   3   1  -7   11.67    1.34
   3   1  -6    1.02    0.64
   3   1  -6    0.41    0.22
   3   1  -5  176.87    2.96
   3   1  -4   34.12    1.27
   3   1  -3   12.58    0.76
   3   1  -2   62.32    1.59
   3   1  -2   57.44    0.81
   3   1  -1  193.66    2.73
   3   1   0   75.11    1.66
   3   1   1    7.67    0.27
   3   1   1    7.76    0.57
   3   1   2    6.08    0.50
   3   1   2    6.83    0.27
   3   1   3   51.38    1.34
   3   1   3   60.03    1.09
   3   1   4   17.18    0.76
  -3  -1  -4   18.37    1.14
  -3  -1  -4   19.59    1.02
  -3  -1  -5    4.56    0.67
  -3  -1  -5    4.93    0.81
   3   1   5    4.21    0.36
  -3  -1  -6   22.97    1.43
  -3  -1  -6   26.83    1.74
  -3  -1  -7   12.27    1.15
  -3  -1  -7   13.32    1.31
  -3  -1  -8    2.99    0.74
  -3  -1  -9    1.33    0.28
  -3  -1  -9    1.42    0.59
  -3  -1  -9    2.04    0.34
  -3  -1 -10    3.67    0.53
  -3  -1 -10    3.63    0.77
  -3  -1 -10    3.76    0.48
  -3  -1 -10    4.29    0.52
  -3  -1 -11   -0.03    0.33
  -3  -1 -11   -0.68    0.60
  -3  -1 -11    0.01    0.21
  -3  -1 -11    0.01    0.27
  -3  -1 -12    0.27    0.29
  -3  -1 -12   -0.46    0.31
  -3  -1 -12   -0.06    0.26
  -3  -1 -13    0.92    0.33
  -3  -1 -13    1.28    0.33
  -3  -1 -13    1.20    0.37
  -3  -1 -14   12.34    0.77
  -3  -1 -14   11.03    0.71
  -3  -1 -15    0.15    0.15
  -3  -1 -15   -0.19    0.08
   3   2 -14   12.73    0.66
   3   2 -13    4.88    0.44
   3   2 -13    5.05    0.55
   3   2 -12    5.98    0.57
   3   2 -12    6.05    0.63
   3   2 -11    6.53    0.67
   3   2 -11    6.16    0.63
   3   2 -10    2.65    0.47
   3   2 -10    3.18    0.46
   3   2  -9    1.05    0.32
   3   2  -9    0.84    0.26
   3   2  -9    0.50    0.46
   3   2  -8    8.57    1.24
   3   2  -8    9.60    0.68
   3   2  -8    9.29    0.69
   3   2  -7    7.23    1.05
   3   2  -6    4.26    0.52
   3   2  -5    1.01    0.29
   3   2  -4    0.09    0.25
   3   2  -3    2.75    0.44
   3   2  -2  312.77    3.66
   3   2  -1   23.59    1.00
   3   2   0   86.95    1.81
   3   2   1    2.16    0.36
   3   2   2    3.53    0.38
   3   2   3   11.90    0.60
  -3  -2  -3   12.76    0.40
   3   2   4   16.03    0.62
  -3  -2  -4   15.01    1.02
  -3  -2  -4   15.78    1.00
  -3  -2  -5   85.07    2.47
  -3  -2  -5   82.35    2.58
  -3  -2  -6    4.51    0.81
  -3  -2  -6    3.04    0.72
  -3  -2  -7    7.54    0.97
  -3  -2  -7    7.38    1.00
  -3  -2  -8   19.83    1.60
  -3  -2  -8   20.94    1.71
  -3  -2  -9    0.55    0.23
  -3  -2  -9    0.87    0.23
  -3  -2  -9    0.07    0.40
  -3  -2 -10   28.72    2.15
  -3  -2 -10   27.28    1.31
  -3  -2 -10   26.76    1.23
  -3  -2 -10   27.53    1.30
  -3  -2 -11   10.78    0.88
  -3  -2 -11   11.47    0.85
  -3  -2 -11   11.29    0.90
  -3  -2 -12   -0.16    0.26
  -3  -2 -12    0.37    0.32
  -3  -2 -12    0.00    0.28
  -3  -2 -13    8.55    0.74
  -3  -2 -13    9.78    0.75
  -3  -2 -14    0.32    0.19
  -3  -2 -14   -0.11    0.21
  -3  -2 -15    0.47    0.17
  -3  -2 -15    0.39    0.15
   3   3 -14    3.98    0.37
   3   3 -13    2.82    0.34
   3   3 -13    2.70    0.40
   3   3 -12    3.55    0.50
   3   3 -12    3.05    0.43
   3   3 -11    2.54    0.43
   3   3 -11    2.64    0.44
   3   3 -10   28.18    1.28
   3   3 -10   25.91    1.24
   3   3  -9    0.55    0.46
   3   3  -9    0.04    0.14
   3   3  -9   -0.01    0.21
   3   3  -8   15.86    0.88
   3   3  -8   16.15    1.57
   3   3  -8   14.95    0.89
   3   3  -7   50.53    2.55
   3   3  -6   10.79    0.89
   3   3  -5   19.05    1.12
   3   3  -4    8.84    0.78
   3   3  -3    9.31    0.76
   3   3  -2  882.07    6.63
   3   3  -1    0.04    0.26
  -3  -3   1    0.71    0.09
   3   3   0  710.44    5.42
  -3  -3   0  717.20    3.27
  -3  -3  -1  595.48    3.93
  -3  -3  -1  587.51    2.05
  -3  -3  -2  883.15    5.59
   3   3   2  868.64    5.39
  -3  -3  -3  553.27    5.08
   3   3   3  557.43    4.03
  -3  -3  -4   77.44    1.49
  -3  -3  -4   81.30    2.25
   3   3   4   82.21    1.32
  -3  -3  -5   18.90    1.29
  -3  -3  -5   19.16    0.86
  -3  -3  -5   16.87    1.21
  -3  -3  -6   62.03    2.43
  -3  -3  -6   66.57    2.57
  -3  -3  -7   98.43    3.43
  -3  -3  -7   92.36    3.21
  -3  -3  -8    1.12    0.58
  -3  -3  -8    0.77    0.37
  -3  -3  -9   19.23    1.06
  -3  -3  -9   17.55    0.99
  -3  -3  -9   16.76    0.91
  -3  -3  -9   17.96    1.68
  -3  -3 -10    0.10    0.19
  -3  -3 -10    0.23    0.26
  -3  -3 -10    0.01    0.13
  -3  -3 -11   -0.65    0.34
  -3  -3 -11    0.14    0.19
  -3  -3 -11   -0.74    0.27
  -3  -3 -12    3.43    0.48
  -3  -3 -12    3.35    0.54
  -3  -3 -13    1.91    0.42
  -3  -3 -13    1.66    0.33
  -3  -3 -14    8.08    0.63
  -3  -3 -14    8.39    0.59
  -3  -3 -15    4.29    0.37
  -3  -3 -15    4.59    0.34
   3   4 -14    1.21    0.21
   3   4 -13    0.16    0.18
   3   4 -13    0.58    0.17
   3   4 -12    0.31    0.21
   3   4 -12    0.09    0.22
   3   4 -11   18.21    1.03
   3   4 -11   17.66    1.01
   3   4 -10    0.86    0.26
   3   4 -10    1.10    0.35
   3   4  -9    7.41    0.70
   3   4  -9    6.41    1.06
   3   4  -9    6.89    0.62
   3   4  -8    9.02    0.66
   3   4  -8    8.81    1.20
   3   4  -8    9.17    0.71
   3   4  -7   -0.08    0.39
   3   4  -6    0.90    0.36
   3   4  -5  110.56    2.94
   3   4  -4    0.18    0.31
   3   4  -3  196.41    3.60
  -3  -4   2    6.82    0.61
   3   4  -2    7.27    0.77
  -3  -4   1  159.27    2.28
  -3  -4   1  159.50    1.74
  -3  -4   0   44.33    1.05
  -3  -4   0   45.62    1.02
   3   4   0   45.69    1.53
  -3  -4  -1   58.57    1.38
  -3  -4  -1   57.55    1.00
   3   4   1   57.47    1.65
   3   4   2  266.79    3.34
  -3  -4  -2  277.83    3.35
  -3  -4  -3    0.70    0.40
   3   4   3    0.83    0.22
  -3  -4  -3    0.68    0.34
   3   4   4    0.70    0.18
  -3  -4  -4    0.61    0.51
  -3  -4  -4    0.62    0.33
  -3  -4  -5    3.77    0.64
  -3  -4  -5    3.61    0.43
  -3  -4  -6   15.34    0.93
  -3  -4  -6   16.73    1.31
  -3  -4  -6   13.70    1.22
  -3  -4  -7    6.53    0.92
  -3  -4  -7    7.72    0.97
  -3  -4  -8    1.25    0.51
  -3  -4  -8    1.06    0.57
  -3  -4  -9   13.94    0.92
  -3  -4  -9   12.38    0.79
  -3  -4  -9   12.57    1.44
  -3  -4 -10    3.71    0.49
  -3  -4 -10    4.36    0.58
  -3  -4 -10    4.57    0.88
  -3  -4 -11    2.19    0.51
  -3  -4 -11    1.76    0.38
  -3  -4 -12   -0.09    0.35
  -3  -4 -12   -0.77    0.26
  -3  -4 -13    0.49    0.16
  -3  -4 -13    0.34    0.33
  -3  -4 -14    1.26    0.23
  -3  -4 -14    1.42    0.32
  -3  -4 -15    0.71    0.18
   3   5 -14    0.14    0.07
   3   5 -13    0.60    0.17
   3   5 -13    0.53    0.20
   3   5 -12   -0.10    0.21
   3   5 -12    0.08    0.21
   3   5 -11    0.95    0.28
   3   5 -11    0.92    0.32
   3   5 -10   21.46    1.08
   3   5 -10   20.60    1.13
   3   5  -9    8.73    1.19
   3   5  -9    8.79    0.68
  -3  -5   9    7.58    1.12
   3   5  -9    8.53    0.75
   3   5  -8   34.28    2.21
   3   5  -8   32.47    1.30
  -3  -5   8   33.56    2.29
   3   5  -8   33.74    1.30
  -3  -5   7    4.99    0.94
   3   5  -7    4.57    0.82
  -3  -5   6    2.59    0.69
   3   5  -5   18.21    1.30
  -3  -5   5   17.69    1.35
   3   5  -4    9.41    0.94
  -3  -5   4    8.95    0.94
  -3  -5   3  103.15    2.63
   3   5  -3  110.77    2.97
  -3  -5   2   43.75    1.53
   3   5  -2   44.17    1.87
   3   5  -1   -0.16    0.45
  -3  -5   1   -0.19    0.24
  -3  -5   0   20.00    0.87
  -3  -5   0   20.58    0.82
   3   5   0   19.68    1.15
  -3  -5  -1    7.22    0.60
   3   5   1    7.28    0.71
  -3  -5  -1    7.35    0.46
  -3  -5  -2    6.89    0.67
   3   5   2    5.81    0.59
  -3  -5  -2    6.08    0.43
  -3  -5  -3   83.54    2.25
   3   5   3   83.63    1.93
  -3  -5  -3   84.24    2.16
  -3  -5  -4    0.64    0.50
  -3  -5  -4    0.04    0.22
  -3  -5  -5    0.30    0.18
  -3  -5  -5   -0.21    0.50
  -3  -5  -6   -0.57    0.29
  -3  -5  -6    0.35    0.20
  -3  -5  -7   14.60    1.30
  -3  -5  -7   14.75    1.08
  -3  -5  -9    5.32    0.53
  -3  -5  -9    6.87    0.66
  -3  -5 -10   11.32    0.91
  -3  -5 -10    9.59    0.74
  -3  -5 -11   10.38    0.77
  -3  -5 -11   12.59    0.95
  -3  -5 -12    0.89    0.23
  -3  -5 -12    2.01    0.49
  -3  -5 -13    0.80    0.18
  -3  -5 -13    0.97    0.38
  -3  -5 -14    0.53    0.23
  -3  -5 -15    0.68    0.14
   3   6 -13    1.11    0.19
   3   6 -13    1.42    0.21
   3   6 -12    3.14    0.39
   3   6 -12    3.59    0.43
   3   6 -11    9.71    0.69
   3   6 -11   10.25    0.77
   3   6 -10    3.78    0.44
   3   6 -10    3.95    0.55
   3   6  -9   29.57    1.34
   3   6  -9   30.39    1.26
   3   6  -8    2.76    0.39
  -3  -6   8    2.60    0.77
   3   6  -8    3.17    0.68
   3   6  -8    2.76    0.41
   3   6  -7    6.32    0.59
  -3  -6   7    4.60    0.86
   3   6  -7    5.83    0.87
  -3  -6   6   18.47    1.56
  -3  -6   5    4.18    0.75
   3   6  -4    1.55    0.47
  -3  -6   4    2.04    0.50
   3   6  -3  155.04    3.83
  -3  -6   3  151.49    3.33
   3   6  -2    0.47    0.56
  -3  -6   2   -0.03    0.25
  -3  -6   1   47.03    1.56
   3   6  -1   47.85    2.02
  -3  -6   0   47.96    1.46
   3   6   0   47.24    1.93
  -3  -6   0   48.71    1.54
  -3  -6  -1    0.10    0.31
  -3  -6  -1    0.22    0.15
   3   6   1    0.23    0.35
  -3  -6  -2    0.62    0.20
  -3  -6  -2    0.21    0.38
  -3  -6  -3   38.30    1.69
  -3  -6  -3   36.84    1.50
  -3  -6  -4   10.15    1.02
  -3  -6  -4    9.66    0.82
  -3  -6  -5    0.17    0.45
  -3  -6  -5   -0.47    0.36
  -3  -6  -6    8.33    1.03
  -3  -6  -6    7.18    0.76
  -3  -6  -7    7.22    0.85
  -3  -6  -9   43.34    1.68
  -3  -6 -10    5.81    0.67
  -3  -6 -11    5.18    0.66
  -3  -6 -11    3.66    0.44
  -3  -6 -12    0.63    0.35
  -3  -6 -13    1.44    0.35
  -3  -6 -14    0.59    0.21
   3   7 -13    0.07    0.07
   3   7 -12    5.88    0.44
   3   7 -12    5.70    0.49
   3   7 -11   10.01    0.67
   3   7 -11    9.30    0.71
   3   7 -10    3.03    0.49
   3   7 -10    3.08    0.41
   3   7  -9    1.03    0.28
   3   7  -9    0.91    0.22
   3   7  -8    0.56    0.26
  -3  -7   8    4.98    1.05
   3   7  -7    0.38    0.18
  -3  -7   7    3.05    0.78
   3   7  -6    2.49    0.40
  -3  -7   6    4.50    0.81
  -3  -7   5    3.89    0.70
  -3  -7   4   77.17    2.75
  -3  -7   3   -0.27    0.18
  -3  -7   2    7.50    0.76
  -3  -7   1    0.59    0.20
  -3  -7   0    2.94    0.51
  -3  -7   0    3.11    0.43
  -3  -7  -1   36.08    1.38
  -3  -7  -1   35.48    1.58
  -3  -7  -2    2.98    0.58
  -3  -7  -2    1.99    0.33
  -3  -7  -3    6.35    0.81
  -3  -7  -4  106.90    3.24
  -3  -7  -5   20.65    1.58
  -3  -7  -6    0.05    0.38
  -3  -7  -6    0.61    0.39
  -3  -7  -7   32.02    1.33
  -3  -7  -8  105.26    2.42
  -3  -7  -8  112.24    2.62
  -3  -7  -9    3.73    0.52
  -3  -7 -10   20.62    1.17
  -3  -7 -11    1.03    0.27
  -3  -7 -11    1.55    0.39
  -3  -7 -12    5.21    0.57
  -3  -7 -13    1.24    0.27
  -3  -7 -14    0.02    0.09
   3   8 -13    0.03    0.05
   3   8 -12    1.57    0.27
   3   8 -11    3.29    0.44
   3   8 -10    0.70    0.35
   3   8  -9    0.17    0.17
   3   8  -8    3.02    0.49
   3   8  -7    1.32    0.35
  -3  -8   7    0.49    0.63
   3   8  -6    0.59    0.26
  -3  -8   6   -0.75    0.50
  -3  -8   5    2.93    0.67
   3   8  -5    5.59    0.62
   3   8  -4    2.86    0.42
  -3  -8   4    1.21    0.44
  -3  -8   3    3.97    0.67
  -3  -8   2   22.29    1.43
  -3  -8   1    1.38    0.38
  -3  -8   1    0.16    0.23
  -3  -8   0   18.27    1.26
  -3  -8   0   19.94    1.21
  -3  -8  -1    2.24    0.44
  -3  -8  -1    3.08    0.59
  -3  -8  -2   55.77    2.29
  -3  -8  -2   55.31    1.94
  -3  -8  -3   36.93    1.99
  -3  -8  -4    4.63    0.82
  -3  -8  -5   47.11    2.51
  -3  -8  -5   46.48    1.62
  -3  -8  -6   -0.40    0.26
  -3  -8  -6    0.23    0.45
  -3  -8  -6   -0.18    0.44
  -3  -8  -7   -0.10    0.25
  -3  -8  -7   -0.13    0.17
  -3  -8  -7    0.29    0.13
  -3  -8  -8    1.28    0.31
  -3  -8  -8    1.33    0.29
  -3  -8  -8    1.95    0.34
  -3  -8  -9   10.55    0.83
  -3  -8  -9    9.79    0.75
  -3  -8 -10    2.38    0.38
  -3  -8 -11    0.54    0.23
  -3  -8 -11    0.21    0.21
  -3  -8 -12    0.13    0.06
  -3  -8 -12    0.37    0.19
  -3  -8 -13   -0.03    0.09
   3   9 -12    0.61    0.15
   3   9 -11    6.11    0.51
   3   9 -10    1.07    0.33
   3   9  -9    0.90    0.27
   3   9  -8    2.74    0.49
   3   9  -7    5.78    0.68
   3   9  -6   60.47    2.01
  -3  -9   6   45.05    2.66
   3   9  -5    8.66    0.80
  -3  -9   5    8.31    1.16
  -3  -9   4   62.19    2.84
   3   9  -4   65.61    2.07
  -3  -9   3   12.35    1.23
   3   9  -3   12.91    0.91
  -3  -9   3   11.80    0.72
  -3  -9   2    0.05    0.13
   3   9  -2    0.45    0.18
  -3  -9   1    6.24    0.81
  -3  -9   1    6.48    0.84
   3   9  -1    5.53    0.59
  -3  -9   1    5.70    0.53
  -3  -9   0   20.85    1.49
  -3  -9   0   20.99    1.39
  -3  -9   0   20.71    1.00
  -3  -9  -1    0.23    0.16
  -3  -9  -1    0.42    0.37
  -3  -9  -1   -0.40    0.39
  -3  -9  -2   58.81    2.60
  -3  -9  -2   55.65    1.73
  -3  -9  -3   11.19    0.85
  -3  -9  -3   10.05    1.20
  -3  -9  -3    9.64    0.76
  -3  -9  -4   47.30    2.57
  -3  -9  -4   43.10    1.64
  -3  -9  -4   42.45    1.59
  -3  -9  -5    4.89    0.93
  -3  -9  -5    3.70    0.53
  -3  -9  -5    3.43    0.50
  -3  -9  -6   17.51    1.71
  -3  -9  -6   18.27    1.63
  -3  -9  -6   15.58    1.04
  -3  -9  -6   15.86    0.99
  -3  -9  -7   26.98    1.35
  -3  -9  -7   27.55    1.30
  -3  -9  -8    0.73    0.29
  -3  -9  -8    0.09    0.15
  -3  -9  -9    0.72    0.27
  -3  -9  -9    0.25    0.15
  -3  -9  -9    0.52    0.19
  -3  -9 -10    0.69    0.21
  -3  -9 -11    1.04    0.25
  -3  -9 -11    0.56    0.23
  -3  -9 -12    1.20    0.17
  -3  -9 -12    1.70    0.23
   3  10 -11    0.05    0.14
   3  10 -10    3.46    0.43
   3  10  -9    1.27    0.29
   3  10  -8    2.42    0.45
   3  10  -7    0.03    0.29
   3  10  -6   -0.28    0.37
   3  10  -5   -0.11    0.34
   3  10  -4   23.14    1.29
  -3 -10   4   21.80    1.87
   3  10  -3    7.87    0.77
  -3 -10   3    7.97    1.24
  -3 -10   3    6.96    0.58
   3  10  -2   11.19    0.91
  -3 -10   2   12.00    1.32
  -3 -10   2   11.09    0.75
   3  10  -1    2.78    0.44
  -3 -10   1    3.57    0.43
  -3 -10   0    4.83    0.51
   3  10   0    5.21    0.59
  -3 -10   0    4.84    0.85
  -3 -10  -1    0.54    0.43
   3  10   1    1.12    0.29
  -3 -10  -1    1.07    0.29
  -3 -10  -2    0.90    0.44
  -3 -10  -2    2.41    0.43
  -3 -10  -3    3.98    0.81
  -3 -10  -3    3.83    0.54
  -3 -10  -4    6.09    1.10
  -3 -10  -4    6.45    0.69
  -3 -10  -5    0.51    0.31
  -3 -10  -6    9.05    0.78
  -3 -10  -6    8.65    0.82
  -3 -10  -7    0.31    0.29
  -3 -10  -7   -0.04    0.34
  -3 -10  -8    0.36    0.23
  -3 -10  -9    0.18    0.13
  -3 -10 -10    1.72    0.36
  -3 -10 -11   -0.08    0.14
   3  11 -11    1.28    0.16
   3  11 -10    0.00    0.17
   3  11  -9    0.23    0.16
   3  11  -8    1.35    0.35
   3  11  -7    1.11    0.38
   3  11  -6    0.97    0.38
   3  11  -5    0.69    0.40
   3  11  -4    2.33    0.54
   3  11  -3    2.76    0.54
  -3 -11   3    3.08    0.39
  -3 -11   2    0.31    0.17
   3  11  -2    0.20    0.28
  -3 -11   1    4.41    0.51
   3  11  -1    3.58    0.55
   3  11   0    9.55    0.82
  -3 -11   0   10.66    0.81
   3  11   1    0.21    0.14
  -3 -11  -1    0.22    0.21
  -3 -11  -2    0.46    0.28
  -3 -11  -3    0.74    0.33
  -3 -11  -4    0.02    0.28
  -3 -11  -5    3.22    0.55
  -3 -11  -6    9.14    0.80
  -3 -11  -7   -0.09    0.27
  -3 -11  -8    0.42    0.20
  -3 -11  -9    0.66    0.30
  -3 -11  -9    0.06    0.08
  -3 -11 -10    0.61    0.23
   3  12 -10    0.95    0.15
   3  12  -9    1.38    0.25
   3  12  -8    0.42    0.22
   3  12  -7    0.35    0.30
   3  12  -6    4.12    0.57
   3  12  -5   -0.10    0.39
   3  12  -4    1.06    0.43
   3  12  -3    0.51    0.38
   3  12  -2    7.78    0.80
  -3 -12   2    7.70    0.62
   3  12  -1    3.31    0.52
  -3 -12   1    3.93    0.49
   3  12   0   21.35    1.21
  -3 -12   0   21.92    1.13
   3  12   1    6.69    0.66
  -3 -12  -1    6.35    0.66
  -3 -12  -2    0.23    0.15
  -3 -12  -2    0.69    0.32
  -3 -12  -3    0.79    0.33
  -3 -12  -3    0.68    0.27
  -3 -12  -4    0.39    0.31
  -3 -12  -4    0.31    0.38
  -3 -12  -5    9.67    0.82
  -3 -12  -6    2.95    0.45
  -3 -12  -6    2.23    0.44
  -3 -12  -7    0.01    0.31
  -3 -12  -7    0.20    0.20
  -3 -12  -8    0.17    0.25
  -3 -12  -8    0.00    0.11
  -3 -12  -9    1.28    0.26
  -3 -12  -9    0.83    0.16
   3  13  -8    0.58    0.15
   3  13  -7    0.17    0.15
   3  13  -6    0.08    0.22
   3  13  -5    7.82    0.70
   3  13  -4    1.32    0.37
   3  13  -3    0.01    0.29
   3  13  -2    3.87    0.57
  -3 -13   2    4.61    0.44
   3  13  -1    2.28    0.46
  -3 -13   1    2.60    0.37
   3  13   0   15.24    0.97
  -3 -13   0   15.96    0.92
   3  13   1    0.27    0.14
  -3 -13  -1   -0.01    0.28
  -3 -13  -2    0.77    0.33
  -3 -13  -3    1.63    0.41
  -3 -13  -3    1.83    0.31
  -3 -13  -4    7.05    0.65
  -3 -13  -4    7.20    0.60
  -3 -13  -5    2.96    0.43
  -3 -13  -5    2.57    0.39
  -3 -13  -6    0.22    0.21
  -3 -13  -6    0.10    0.19
  -3 -13  -7    1.10    0.21
  -3 -13  -7    1.14    0.28
  -3 -13  -8    1.08    0.19
   3  14  -6    0.14    0.14
   3  14  -5    1.20    0.25
   3  14  -4    0.06    0.17
   3  14  -3    0.10    0.20
   3  14  -2   -0.08    0.19
   3  14  -1    3.70    0.44
  -3 -14   1    3.78    0.36
   3  14   0    1.61    0.27
  -3 -14   0    1.79    0.29
  -3 -14  -1    0.85    0.24
  -3 -14  -2   -0.06    0.18
  -3 -14  -3    5.24    0.48
  -3 -14  -4    1.37    0.27
  -3 -14  -5    0.09    0.11
  -3 -14  -5    0.21    0.09
  -3 -14  -6    0.32    0.11
   3  15  -3    0.29    0.10
   3  15  -2    1.96    0.23
   3  15  -1    0.69    0.14
  -3 -15  -1    9.19    0.45
  -3 -15  -2    2.49    0.24
  -4  12   1    1.03    0.17
  -4  12   0    1.04    0.20
  -4  12  -1   -0.21    0.13
  -4  12  -2    0.09    0.12
  -4  12  -3    0.32    0.16
  -4  12  -3   -0.15    0.08
  -4  12  -4   -0.08    0.09
  -4  12  -4   -0.16    0.06
   4 -11  -4    0.11    0.08
  -4  11   3    0.14    0.07
   4 -11  -3    0.04    0.09
  -4  11   2    0.84    0.21
   4 -11  -2    0.63    0.14
  -4  11   1   -0.01    0.14
  -4  11   0    0.74    0.28
  -4  11  -1    5.25    0.57
  -4  11  -2    5.81    0.59
  -4  11  -3    2.66    0.42
  -4  11  -4    0.44    0.25
  -4  11  -5    0.17    0.17
  -4  11  -5    0.11    0.19
  -4  11  -6    0.49    0.15
  -4  11  -6    0.48    0.18
  -4  11  -7    0.25    0.13
   4 -10  -7    0.43    0.11
   4 -10  -6    0.14    0.15
  -4  10   4    0.17    0.10
  -4  10   3   -0.20    0.18
  -4  10   2   12.40    0.87
  -4  10   1    1.10    0.36
   4 -10  -1    1.23    0.24
  -4  10   0    0.82    0.40
  -4  10  -1   26.90    1.37
  -4  10  -2   24.08    1.29
  -4  10  -3    0.71    0.39
  -4  10  -4    0.51    0.31
  -4  10  -5    3.77    0.50
  -4  10  -6    0.09    0.15
  -4  10  -6    0.14    0.25
  -4  10  -7   -0.04    0.09
  -4  10  -7    0.04    0.22
  -4  10  -8    0.52    0.22
  -4  10  -9    0.38    0.16
   4  -9  -8    1.39    0.24
   4  -9  -7    0.00    0.21
   4  -9  -6   -0.11    0.26
   4  -9  -5    0.76    0.34
  -4   9   5    1.05    0.24
   4  -9  -4   -0.09    0.26
  -4   9   4   -0.38    0.18
  -4   9   3   13.19    0.95
   4  -9  -3   12.70    0.87
   4  -9  -2    0.48    0.23
  -4   9   2    0.05    0.22
  -4   9   1    5.21    0.66
   4  -9  -1    5.58    0.56
  -4   9   0   -0.03    0.33
  -4   9  -1   12.60    1.02
  -4   9  -2    4.26    0.67
  -4   9  -3    6.97    0.77
  -4   9  -4    0.44    0.35
  -4   9  -5    0.61    0.29
  -4   9  -6    2.76    0.43
  -4   9  -7    1.19    0.27
  -4   9  -7    0.76    0.37
  -4   9  -8    0.17    0.28
  -4   9  -9    0.38    0.24
  -4   9 -10    0.62    0.21
  -4   9 -11   -0.04    0.06
   4  -8  -9    0.26    0.18
   4  -8  -8    0.08    0.27
   4  -8  -7   -0.08    0.33
   4  -8  -6    0.83    0.37
   4  -8  -5    0.03    0.31
  -4   8   5    0.15    0.16
   4  -8  -4    1.33    0.41
  -4   8   4    1.13    0.28
  -4   8   3   29.40    1.46
   4  -8  -3   31.09    1.40
   4  -8  -2    2.34    0.44
  -4   8   2    3.18    0.53
  -4   8   1    2.33    0.49
   4  -8  -1    2.18    0.40
  -4   8   0    9.44    0.87
   4  -8   0   10.66    0.73
  -4   8  -1    0.38    0.31
  -4   8  -2    3.91    0.58
  -4   8  -3   12.69    0.98
  -4   8  -4    0.45    0.30
  -4   8  -5    0.22    0.27
  -4   8  -6    3.92    0.50
  -4   8  -7    9.07    0.68
  -4   8  -8    3.58    0.55
  -4   8  -9    2.74    0.48
  -4   8 -10    2.34    0.41
  -4   8 -11    0.19    0.19
  -4   8 -12    0.78    0.17
   4  -7 -10    0.28    0.20
   4  -7  -9    0.38    0.29
   4  -7  -8    3.29    0.54
   4  -7  -7    4.38    0.65
   4  -7  -6   -0.15    0.33
   4  -7  -6    0.33    0.37
   4  -7  -5    1.52    0.46
   4  -7  -5    1.65    0.50
  -4   7   5    1.97    0.36
   4  -7  -4    0.83    0.36
   4  -7  -4    1.25    0.42
  -4   7   4    1.44    0.32
   4  -7  -3    0.15    0.17
   4  -7  -3   -0.19    0.31
   4  -7  -2    2.03    0.39
  -4   7   2    0.32    0.23
   4  -7  -2    1.32    0.48
   4  -7  -2    1.46    0.39
   4  -7  -2    1.90    0.97
   4  -7  -1    1.31    0.29
   4  -7  -1    1.12    0.87
  -4   7   1    1.12    0.32
   4  -7   0   74.23    3.24
  -4   7   0   73.30    2.27
   4  -7   1    0.78    0.62
  -4   7  -1    2.51    0.50
  -4   7  -2   15.01    1.02
   4  -7   2   13.82    1.47
  -4   7  -3   33.34    1.49
   4  -7   3   36.02    2.35
  -4   7  -4   32.25    1.44
   4  -7   4   32.37    2.29
  -4   7  -5   55.64    1.85
  -4   7  -6   11.22    0.82
  -4   7  -7    5.41    0.53
  -4   7  -8    0.57    0.18
  -4   7  -8    0.02    0.35
  -4   7  -9    3.18    0.43
  -4   7  -9    3.57    0.57
  -4   7 -10    5.69    0.63
  -4   7 -10    4.71    0.49
  -4   7 -11    7.50    0.55
  -4   7 -11    7.15    0.61
  -4   7 -12    6.02    0.48
  -4   7 -13    1.16    0.18
   4  -6 -11    0.10    0.15
   4  -6 -10    0.08    0.24
   4  -6  -9   13.48    0.93
   4  -6  -8   -0.02    0.39
   4  -6  -8   -0.08    0.41
   4  -6  -7    0.85    0.47
   4  -6  -7    0.76    0.46
   4  -6  -6    4.64    0.70
   4  -6  -6    4.71    0.71
   4  -6  -5   -0.04    0.32
   4  -6  -5    0.11    0.37
   4  -6  -4    3.48    0.54
   4  -6  -4    4.09    0.60
   4  -6  -4    4.62    1.19
   4  -6  -4    3.81    0.79
   4  -6  -3    0.57    0.25
   4  -6  -3    0.42    0.57
   4  -6  -3    0.99    0.42
   4  -6  -3    1.09    0.33
  -4   6   3    0.96    0.30
   4  -6  -2    0.79    0.25
   4  -6  -2    0.55    0.47
  -4   6   2    0.45    0.25
   4  -6  -2    1.24    0.28
   4  -6  -2    0.41    0.52
   4  -6  -1   46.72    1.65
   4  -6  -1   41.38    2.25
  -4   6   1   41.01    1.62
   4  -6  -1   44.90    1.50
   4  -6   0    0.58    0.43
  -4   6   0    0.27    0.15
   4  -6   1    0.81    0.36
  -4   6  -1    1.33    0.33
   4  -6   2    0.45    0.33
  -4   6  -2    0.81    0.23
  -4   6  -2    0.45    0.20
   4  -6   3    0.72    0.46
  -4   6  -3   -0.28    0.17
   4  -6   4   32.40    2.07
  -4   6  -4   35.35    1.42
   4  -6   5   31.52    2.06
  -4   6  -5   31.42    1.32
  -4   6  -5   31.85    1.35
  -4   6  -6    5.25    0.56
  -4   6  -6    4.89    0.50
   4  -6   6    4.01    0.96
  -4   6  -7    5.45    0.58
  -4   6  -8    0.69    0.21
  -4   6  -8    1.01    0.39
  -4   6  -9   12.57    0.90
  -4   6  -9   12.39    0.94
  -4   6 -10    0.19    0.17
  -4   6 -10   -0.22    0.35
  -4   6 -11    6.59    0.61
  -4   6 -11    7.09    0.68
  -4   6 -12    8.58    0.62
  -4   6 -12   10.16    0.69
  -4   6 -13    0.83    0.17
  -4   6 -13    1.22    0.24
  -4   6 -14    0.78    0.13
   4  -5 -12    1.66    0.22
   4  -5 -12    1.68    0.22
   4  -5 -11    2.82    0.39
   4  -5 -10    4.04    0.56
   4  -5  -9    5.02    0.61
   4  -5  -9    4.48    0.70
   4  -5  -8    5.54    0.69
   4  -5  -8    4.97    0.72
   4  -5  -7    3.68    0.62
   4  -5  -7    2.56    0.57
   4  -5  -6   46.00    1.89
   4  -5  -6   42.11    1.78
   4  -5  -5    1.38    0.37
   4  -5  -5    0.81    0.39
   4  -5  -5    1.25    0.84
   4  -5  -5    0.84    0.43
   4  -5  -4    0.55    0.20
   4  -5  -4    0.65    0.38
   4  -5  -4    0.38    0.30
   4  -5  -4    0.40    0.50
   4  -5  -3    4.87    0.57
   4  -5  -3    5.18    0.60
   4  -5  -3    4.00    0.73
   4  -5  -3    4.96    0.80
   4  -5  -3    3.83    0.72
   4  -5  -1   25.24    1.60
   4  -5   0   27.04    1.63
   4  -5   1    3.74    0.65
   4  -5   2   21.10    1.44
   4  -5   3    5.91    0.79
   4  -5   4    7.86    0.91
   4  -5   5    9.00    1.01
  -4   5  -6   11.69    0.82
   4  -5   6   13.34    1.33
  -4   5  -7   22.63    1.18
   4  -5   7   21.51    1.78
  -4   5  -8    0.43    0.22
   4  -5   8    0.69    1.06
  -4   5  -8    0.17    0.29
  -4   5  -9    3.67    0.53
  -4   5  -9    2.86    0.52
  -4   5 -10    4.88    0.60
  -4   5 -10    4.58    0.61
  -4   5 -11    3.96    0.54
  -4   5 -11    3.78    0.55
  -4   5 -12    1.97    0.41
  -4   5 -12    1.88    0.38
  -4   5 -13    0.09    0.17
  -4   5 -13    0.06    0.21
  -4   5 -14    0.63    0.16
   4  -4 -12    0.82    0.23
   4  -4 -11    0.19    0.29
   4  -4 -10    2.63    0.43
   4  -4 -10    2.60    0.54
   4  -4  -9    2.10    0.41
   4  -4  -9    1.74    0.54
   4  -4  -8   -0.11    0.34
   4  -4  -8    0.12    0.42
   4  -4  -7    8.61    0.83
   4  -4  -7    7.94    0.86
   4  -4  -6    0.20    0.23
   4  -4  -6    0.14    0.33
   4  -4  -6   -0.37    0.78
   4  -4  -5    1.35    0.34
   4  -4  -5    2.72    0.58
   4  -4  -5    1.62    0.61
   4  -4  -5    2.07    0.47
   4  -4  -4    4.37    0.52
   4  -4  -4    5.63    0.84
   4  -4  -4    5.22    0.76
   4  -4  -4    5.48    0.62
   4  -4  -3    0.78    0.32
   4  -4  -3    0.54    0.33
   4  -4  -3    0.38    0.35
   4  -4  -2   49.69    2.16
   4  -4  -1   20.80    1.34
   4  -4   0    9.12    0.89
   4  -4   1   33.63    1.67
   4  -4   2    2.29    0.53
   4  -4   3    5.78    0.76
   4  -4   4   12.71    1.08
   4  -4   5    4.12    0.63
   4  -4   6    0.40    0.23
  -4   4  -6    1.76    0.36
  -4   4  -7   14.38    0.92
   4  -4   7   13.85    1.31
  -4   4  -7   14.15    1.02
  -4   4  -8    0.56    0.19
   4  -4   8    0.18    0.57
  -4   4  -8    0.36    0.25
  -4   4  -9   21.43    1.21
   4  -4   9   20.11    1.81
  -4   4  -9   21.10    1.17
  -4   4 -10    0.78    0.39
  -4   4 -10    0.49    0.30
  -4   4 -11   10.26    0.86
  -4   4 -11   10.68    0.86
  -4   4 -12    1.48    0.42
  -4   4 -12    0.94    0.37
  -4   4 -13    5.10    0.55
  -4   4 -13    5.06    0.53
  -4   4 -14   -0.02    0.16
  -4   4 -14    0.01    0.17
  -4   4 -15    0.15    0.07
   4  -3 -13    0.13    0.09
   4  -3 -13   -0.09    0.08
   4  -3 -12   -0.02    0.21
   4  -3 -11    0.56    0.15
   4  -3 -11    0.77    0.37
   4  -3 -10    7.26    0.67
   4  -3 -10    8.05    0.83
   4  -3  -9   27.56    1.37
   4  -3  -9   28.08    1.47
   4  -3  -8    9.43    0.84
   4  -3  -8    9.65    0.85
   4  -3  -8    9.88    0.95
   4  -3  -7   31.29    1.55
   4  -3  -7   34.54    1.56
   4  -3  -7   33.10    1.46
   4  -3  -6    0.39    0.20
   4  -3  -6    0.59    0.29
   4  -3  -6    0.77    0.40
   4  -3  -6    1.13    0.42
   4  -3  -5    3.43    0.67
   4  -3  -5    2.47    0.54
   4  -3  -5    2.77    0.61
   4  -3  -4    7.11    0.76
   4  -3  -4    6.74    0.73
   4  -3  -4    8.04    0.98
   4  -3  -4    7.26    0.88
   4  -3  -3    0.63    0.31
   4  -3  -3    0.53    0.26
   4  -3  -3    1.02    0.40
   4  -3  -2   50.57    2.04
   4  -3  -1   40.35    1.70
   4  -3   0   71.51    2.17
   4  -3   1   25.66    1.32
   4  -3   2   95.96    2.50
   4  -3   3    1.09    0.40
   4  -3   4    0.06    0.26
   4  -3   5    7.86    0.85
   4  -3   6   21.82    1.44
   4  -3   7    5.90    0.75
  -4   3  -8   -0.28    0.23
  -4   3  -8    0.19    0.16
  -4   3  -8    0.31    0.21
  -4   3  -9    3.06    0.53
  -4   3  -9    2.42    0.44
  -4   3  -9    1.86    0.42
  -4   3 -10    3.47    0.53
  -4   3 -10    3.72    0.57
  -4   3 -11   -0.12    0.29
  -4   3 -11    0.16    0.31
  -4   3 -12    0.10    0.31
  -4   3 -13   -0.13    0.33
  -4   3 -13    0.07    0.25
  -4   3 -14    0.30    0.18
  -4   3 -14    0.37    0.25
  -4   3 -15   -0.05    0.09
   4  -2 -13    1.66    0.22
   4  -2 -13    2.01    0.25
   4  -2 -12    1.12    0.31
   4  -2 -11    2.63    0.50
   4  -2 -11    2.55    0.47
   4  -2 -10   11.70    0.96
   4  -2 -10   10.47    0.86
   4  -2 -10    9.93    0.77
   4  -2  -9   -0.35    0.26
   4  -2  -9    0.37    0.35
   4  -2  -9   -0.13    0.29
   4  -2  -9    0.02    0.39
   4  -2  -8    6.36    0.65
   4  -2  -8    7.82    1.17
   4  -2  -8    6.30    0.67
   4  -2  -8    5.46    0.61
   4  -2  -7    1.32    0.37
   4  -2  -7    1.51    0.34
   4  -2  -7    1.31    0.53
   4  -2  -7    1.18    0.32
   4  -2  -6   29.09    1.33
   4  -2  -6   29.95    2.06
   4  -2  -6   25.63    1.15
   4  -2  -6   24.24    1.12
   4  -2  -5    1.11    0.51
   4  -2  -5    1.79    0.53
   4  -2  -5    1.05    0.36
   4  -2  -4    0.98    0.48
   4  -2  -4    0.36    0.22
   4  -2  -4    0.88    0.33
   4  -2  -4    0.35    0.35
   4  -2  -3    4.35    0.58
   4  -2  -3    4.88    0.71
   4  -2  -3    4.64    0.55
   4  -2  -3    4.71    0.71
   4  -2  -2    1.68    0.51
   4  -2  -2    1.25    0.43
   4  -2  -1    1.39    0.44
   4  -2  -1    1.39    0.42
   4  -2   0   74.77    1.98
  -4   2   0   77.03    1.50
   4  -2   1  177.21    2.97
  -4   2  -1  172.19    2.68
   4  -2   2    1.74    0.39
  -4   2  -2    1.86    0.39
  -4   2  -3   39.58    1.74
   4  -2   3   41.16    1.51
   4  -2   4    2.01    0.43
  -4   2  -4    1.76    0.55
   4  -2   5   -0.07    0.22
  -4   2  -5   -0.05    0.20
   4  -2   6    0.03    0.20
   4  -2   7   55.13    2.24
  -4   2  -8   19.46    1.06
   4  -2   8   18.73    1.38
  -4   2  -8   20.29    1.02
  -4   2  -8   19.39    1.11
  -4   2  -9    5.65    0.64
   4  -2   9    6.04    0.90
  -4   2  -9    5.31    0.57
  -4   2  -9    4.83    0.56
  -4   2  -9    4.51    0.57
  -4   2 -10    2.39    0.51
  -4   2 -10    2.92    0.46
  -4   2 -10    2.72    0.40
  -4   2 -10    2.41    0.41
  -4   2 -11   18.25    0.97
  -4   2 -11   18.28    1.13
  -4   2 -11   16.95    1.04
  -4   2 -12    0.98    0.43
  -4   2 -12    0.99    0.36
  -4   2 -13    0.09    0.35
  -4   2 -13    0.39    0.29
  -4   2 -14    0.68    0.31
  -4   2 -14    0.32    0.21
  -4   2 -15    0.95    0.18
   4  -1 -13   -0.06    0.16
   4  -1 -13    0.00    0.06
   4  -1 -12    0.18    0.25
   4  -1 -12    0.14    0.28
   4  -1 -11    4.58    0.60
   4  -1 -11    4.35    0.55
   4  -1 -11    4.91    0.63
   4  -1 -10   -0.43    0.17
   4  -1 -10   -0.09    0.31
   4  -1 -10   -0.45    0.30
   4  -1  -9    0.73    0.26
   4  -1  -9    0.20    0.26
   4  -1  -9    0.27    0.29
   4  -1  -8    0.77    0.26
   4  -1  -8    1.09    0.26
   4  -1  -8    0.73    0.28
   4  -1  -7    6.75    0.63
   4  -1  -7    5.47    0.56
   4  -1  -7    6.11    0.58
   4  -1  -7    4.37    0.90
   4  -1  -6    7.69    1.07
   4  -1  -5    5.22    0.88
   4  -1  -5    6.00    0.61
   4  -1  -4    1.13    0.34
   4  -1  -4    1.26    0.59
   4  -1  -4    1.23    0.27
   4  -1  -4    1.17    0.53
   4  -1  -3    2.80    0.62
   4  -1  -3    2.69    0.39
   4  -1  -3    4.17    0.55
   4  -1  -2    3.28    0.53
   4  -1  -2    3.46    0.59
   4  -1  -1   43.49    1.70
   4  -1  -1   44.77    1.54
   4  -1   0   52.48    1.48
   4  -1   0   54.26    1.50
   4  -1   1    1.72    0.32
  -4   1  -1    1.95    0.34
  -4   1  -2   14.29    0.90
   4  -1   2   15.33    0.79
  -4   1  -3   88.17    2.44
   4  -1   3   88.66    1.93
   4  -1   4  105.46    2.28
  -4   1  -4  112.98    3.08
  -4   1  -5   12.92    1.22
   4  -1   5   10.92    0.81
   4  -1   6    3.31    0.53
  -4   1  -6    3.47    0.71
   4  -1   7   10.35    0.89
  -4   1  -7   11.51    1.26
   4  -1   8    3.30    0.55
  -4   1  -9    4.59    0.57
  -4   1  -9    4.69    0.52
  -4   1  -9    4.09    0.48
  -4   1  -9    4.74    0.55
  -4   1 -10   13.75    1.01
  -4   1 -10   13.11    0.90
  -4   1 -10   14.47    0.93
  -4   1 -10   13.98    0.89
  -4   1 -11    8.56    0.84
  -4   1 -11    8.30    0.75
  -4   1 -11    7.61    0.67
  -4   1 -11    6.91    0.64
  -4   1 -12    5.65    0.71
  -4   1 -12    5.59    0.55
  -4   1 -12    4.64    0.59
  -4   1 -13    7.51    0.77
  -4   1 -13    7.73    0.68
  -4   1 -13    6.76    0.54
  -4   1 -14    5.99    0.60
  -4   1 -14    4.99    0.50
  -4   1 -15    0.17    0.14
   4   0 -13    1.60    0.29
   4   0 -13    1.59    0.31
   4   0 -12    0.06    0.29
   4   0 -12   -0.07    0.09
   4   0 -12    0.17    0.18
   4   0 -11    0.51    0.29
   4   0 -11    0.55    0.31
   4   0 -10   -0.08    0.22
   4   0 -10    0.21    0.27
   4   0  -9   -0.36    0.14
   4   0  -9   -0.06    0.22
   4   0  -9    0.01    0.23
   4   0  -9   -0.23    0.24
   4   0  -8    4.99    0.55
   4   0  -8    3.98    0.91
   4   0  -8    4.64    0.52
   4   0  -8    4.19    0.53
   4   0  -7    6.63    1.09
   4   0  -7    5.86    0.55
   4   0  -7    7.12    0.61
   4   0  -6   48.18    2.53
   4   0  -5   30.79    1.36
   4   0  -4    1.31    0.34
   4   0  -4    0.92    0.29
   4   0  -3   10.74    0.59
   4   0  -3   11.21    0.84
   4   0  -2  587.12    5.87
   4   0  -2  619.35    5.92
   4   0  -1  220.52    3.53
   4   0  -1  213.18    3.16
   4   0   0  452.67    3.75
   4   0   0  457.18    5.10
   4   0   1    8.14    0.45
   4   0   1    9.38    0.52
  -4   0  -2    5.03    0.57
   4   0   2    5.63    0.40
   4   0   2    5.20    0.27
   4   0   3   46.97    1.19
  -4   0  -3   48.63    1.73
   4   0   4  548.53    4.48
  -4   0  -4  547.85    6.43
  -4   0  -5    6.12    0.90
   4   0   5   10.10    0.71
   4   0   6    6.27    0.66
  -4   0  -6    7.49    1.02
  -4   0  -7   18.09    1.59
   4   0   7   15.78    1.08
  -4   0  -7   15.16    1.20
   4   0   8    5.98    0.76
  -4   0  -8    6.58    1.03
  -4   0  -8    5.45    0.78
  -4   0  -9   -0.09    0.17
  -4   0  -9    0.03    0.10
  -4   0  -9    0.12    0.14
  -4   0  -9   -0.09    0.14
  -4   0 -10    4.84    0.62
  -4   0 -10    4.64    0.52
  -4   0 -10    3.22    0.47
  -4   0 -10    4.36    0.53
  -4   0 -11   55.19    1.98
  -4   0 -11   56.53    1.83
  -4   0 -11   57.16    1.86
  -4   0 -12    9.66    0.87
  -4   0 -12    9.15    0.76
  -4   0 -12    9.78    0.77
  -4   0 -13    0.42    0.35
  -4   0 -13    0.07    0.26
  -4   0 -13    0.03    0.14
  -4   0 -14    1.38    0.34
  -4   0 -14    1.08    0.30
  -4   0 -14    1.22    0.25
  -4   0 -15    1.35    0.22
   4   1 -13    1.89    0.29
   4   1 -13    1.53    0.32
   4   1 -12    0.24    0.26
   4   1 -12    0.18    0.29
   4   1 -12    0.28    0.21
   4   1 -11    0.48    0.30
   4   1 -11    0.47    0.30
   4   1 -10    3.40    0.52
   4   1 -10    4.18    0.57
   4   1  -9    7.43    0.69
   4   1  -9    6.36    1.10
   4   1  -9    7.33    0.68
   4   1  -8    5.73    0.57
   4   1  -8    5.61    1.11
   4   1  -8    4.44    0.49
   4   1  -8    4.11    0.48
   4   1  -7    7.94    1.19
   4   1  -6   25.20    1.86
   4   1  -5   47.50    1.71
   4   1  -4   24.12    1.22
   4   1  -3    1.91    0.43
   4   1  -2    9.80    0.77
   4   1  -2    9.11    0.35
   4   1  -1   98.81    2.30
   4   1   0    4.72    0.57
   4   1   1   32.04    0.73
   4   1   1   30.54    1.28
   4   1   2   29.54    0.66
   4   1   2   26.32    1.18
   4   1   3   -0.03    0.09
   4   1   3   -0.40    0.27
  -4  -1  -3   -0.02    0.36
   4   1   4   25.51    0.84
  -4  -1  -4   25.89    1.42
   4   1   4   23.99    1.11
  -4  -1  -5   24.60    1.54
   4   1   5   24.29    1.10
   4   1   5   26.12    1.03
   4   1   6    0.90    0.34
  -4  -1  -6    0.89    0.55
   4   1   7    6.37    0.69
  -4  -1  -7    7.28    1.08
  -4  -1  -7    5.35    0.80
  -4  -1  -8    0.51    0.39
  -4  -1  -8    1.21    0.50
  -4  -1  -9    0.69    0.27
  -4  -1  -9    1.20    0.27
  -4  -1  -9    0.69    0.23
  -4  -1  -9    1.20    0.43
  -4  -1 -10   66.58    2.07
  -4  -1 -10   64.77    1.88
  -4  -1 -10   66.88    2.01
  -4  -1 -11   23.66    1.30
  -4  -1 -11   23.58    1.18
  -4  -1 -11   24.05    1.25
  -4  -1 -12    8.70    0.82
  -4  -1 -12    7.97    0.72
  -4  -1 -12    8.34    0.76
  -4  -1 -13    4.11    0.56
  -4  -1 -13    3.13    0.48
  -4  -1 -13    3.55    0.49
  -4  -1 -14    2.26    0.36
  -4  -1 -14    2.04    0.33
  -4  -1 -15    6.81    0.43
  -4  -1 -15    7.02    0.46
   4   2 -14    0.39    0.14
   4   2 -13    0.43    0.16
   4   2 -13    0.24    0.15
   4   2 -12    6.54    0.62
   4   2 -12    6.42    0.58
   4   2 -11    0.82    0.35
   4   2 -11    0.51    0.28
   4   2 -10    0.03    0.27
   4   2 -10    0.53    0.28
   4   2  -9    1.25    0.51
   4   2  -9    1.22    0.31
   4   2  -9    0.47    0.29
   4   2  -8   30.37    1.24
   4   2  -8   34.25    2.41
   4   2  -8   31.82    1.34
   4   2  -7    2.54    0.77
   4   2  -6    0.39    0.26
   4   2  -5   22.02    1.22
   4   2  -4   20.99    1.17
   4   2  -3    9.99    0.84
   4   2  -2  260.76    3.78
   4   2  -1   23.33    1.14
   4   2   0   26.45    1.18
   4   2   1   39.20    1.40
   4   2   2  157.76    2.74
   4   2   3    0.27    0.04
   4   2   3    0.25    0.23
  -4  -2  -3    0.27    0.34
   4   2   4   71.40    1.19
  -4  -2  -4   75.17    2.30
   4   2   5  175.82    2.54
  -4  -2  -5  165.33    3.79
  -4  -2  -6   76.28    2.84
  -4  -2  -7   50.04    2.54
  -4  -2  -7   49.19    2.27
  -4  -2  -8    0.08    0.36
  -4  -2  -8   -0.07    0.12
  -4  -2  -9    3.73    0.46
  -4  -2  -9    2.36    0.66
  -4  -2  -9    3.12    0.43
  -4  -2  -9    3.23    0.39
  -4  -2 -10   -0.16    0.17
  -4  -2 -10   -0.38    0.16
  -4  -2 -11    5.78    0.65
  -4  -2 -11    6.75    0.70
  -4  -2 -11    6.14    0.61
  -4  -2 -12    0.28    0.26
  -4  -2 -12    0.14    0.21
  -4  -2 -12   -0.05    0.31
  -4  -2 -13    1.52    0.38
  -4  -2 -13    1.43    0.39
  -4  -2 -13    1.17    0.32
  -4  -2 -14    3.27    0.40
  -4  -2 -14    3.34    0.43
  -4  -2 -15    0.39    0.10
  -4  -2 -15    0.56    0.15
   4   3 -14    4.65    0.32
   4   3 -13    1.62    0.28
   4   3 -13    1.81    0.27
   4   3 -12    1.70    0.34
   4   3 -12    1.97    0.37
   4   3 -11    3.39    0.47
   4   3 -11    3.73    0.52
   4   3 -10   -0.34    0.22
   4   3 -10    0.20    0.28
   4   3  -9    2.05    0.73
   4   3  -9    2.50    0.40
   4   3  -9    2.83    0.47
   4   3  -8   43.89    1.47
   4   3  -8   44.90    2.71
   4   3  -8   45.18    1.59
   4   3  -7   17.43    1.60
   4   3  -6    9.38    0.88
   4   3  -5   -0.19    0.13
   4   3  -4   18.29    1.15
   4   3  -3    7.71    0.77
   4   3  -2  102.59    2.49
   4   3  -1   58.45    1.83
   4   3   0   38.66    1.45
   4   3   1    0.69    0.34
   4   3   2  261.53    3.50
   4   3   3   10.06    0.68
  -4  -3  -4  351.15    2.47
   4   3   4  348.31    3.60
  -4  -3  -5    7.57    0.92
  -4  -3  -6   44.78    2.18
  -4  -3  -7    0.75    0.43
  -4  -3  -8    0.05    0.29
  -4  -3  -9   16.31    0.95
  -4  -3  -9   16.04    1.64
  -4  -3  -9   15.72    0.97
  -4  -3 -10    2.14    0.37
  -4  -3 -10    1.24    0.26
  -4  -3 -10    1.82    0.43
  -4  -3 -11    2.64    0.42
  -4  -3 -11    2.84    0.41
  -4  -3 -11    2.76    0.51
  -4  -3 -12    1.21    0.31
  -4  -3 -12    1.05    0.27
  -4  -3 -12    0.39    0.33
  -4  -3 -13    0.68    0.20
  -4  -3 -13    0.23    0.31
  -4  -3 -14    2.02    0.27
  -4  -3 -14    1.88    0.35
  -4  -3 -15    6.37    0.45
   4   4 -13    4.71    0.42
   4   4 -13    5.38    0.44
   4   4 -12    2.06    0.35
   4   4 -12    2.45    0.39
   4   4 -11    0.52    0.23
   4   4 -11    0.41    0.32
   4   4 -10   -0.18    0.16
   4   4 -10    0.10    0.29
   4   4  -9    1.48    0.56
   4   4  -9    1.14    0.37
   4   4  -9    1.38    0.27
   4   4  -8    0.29    0.21
   4   4  -8   -0.26    0.42
   4   4  -8    0.35    0.16
   4   4  -7    2.01    0.36
   4   4  -7    2.15    0.65
   4   4  -7    2.94    0.59
   4   4  -6   27.10    1.59
   4   4  -5    5.32    0.67
   4   4  -4   59.68    2.20
   4   4  -3    2.12    0.54
   4   4  -2  101.42    2.64
   4   4  -1   33.36    1.49
  -4  -4   1   33.37    1.05
  -4  -4   0  152.61    1.83
  -4  -4   0  158.54    1.69
   4   4   0  160.08    3.07
  -4  -4  -1    0.07    0.19
  -4  -4  -1    0.09    0.03
   4   4   1   -0.02    0.24
   4   4   2  134.15    2.61
   4   4   3    9.69    0.69
   4   4   4   44.40    1.31
  -4  -4  -4   43.06    1.78
  -4  -4  -5   91.37    2.82
  -4  -4  -5   96.99    1.84
  -4  -4  -6    5.70    0.83
  -4  -4  -7    1.08    0.39
  -4  -4  -8   27.64    1.22
  -4  -4  -8   28.87    2.09
  -4  -4  -9    8.85    1.26
  -4  -4  -9   10.31    0.80
  -4  -4 -10   10.80    0.74
  -4  -4 -10   10.63    0.87
  -4  -4 -11    0.10    0.09
  -4  -4 -11   -0.27    0.30
  -4  -4 -12    0.75    0.24
  -4  -4 -12    1.54    0.45
  -4  -4 -13    0.44    0.34
  -4  -4 -13    0.18    0.14
  -4  -4 -14    3.28    0.44
  -4  -4 -15    2.24    0.28
   4   5 -13    0.45    0.13
   4   5 -13    0.19    0.15
   4   5 -12    0.95    0.23
   4   5 -12    0.83    0.29
   4   5 -11   -0.03    0.10
   4   5 -11   -0.32    0.34
   4   5 -10   10.32    0.75
   4   5 -10    9.80    0.82
   4   5  -9   19.59    1.84
   4   5  -9   17.75    0.95
   4   5  -9   16.98    1.05
   4   5  -8    6.31    1.01
  -4  -5   8    7.04    1.10
   4   5  -8    6.50    0.67
   4   5  -7   37.56    1.42
   4   5  -7   37.82    2.30
   4   5  -6    0.12    0.28
   4   5  -5  103.33    3.18
   4   5  -4   18.55    1.34
  -4  -5   3    2.16    0.50
   4   5  -3    2.66    0.62
   4   5  -2   53.20    2.10
  -4  -5   2   48.91    1.60
   4   5  -1   29.18    1.53
  -4  -5   1   28.18    1.04
  -4  -5   1   29.18    0.82
  -4  -5   0   12.13    0.64
  -4  -5   0   12.39    0.58
   4   5   0   12.78    1.00
   4   5   1   82.79    2.31
  -4  -5  -1   87.20    1.27
  -4  -5  -1   82.33    1.83
  -4  -5  -2    5.45    0.61
   4   5   2    5.62    0.63
   4   5   3   56.05    1.73
  -4  -5  -3   55.83    1.88
   4   5   4    4.23    0.43
  -4  -5  -4    4.67    0.72
  -4  -5  -4    3.64    0.58
  -4  -5  -5   66.87    2.46
  -4  -5  -5   66.36    1.74
  -4  -5  -6   14.47    1.25
  -4  -5  -7    0.06    0.26
  -4  -5  -8    4.39    0.92
  -4  -5  -8    4.14    0.50
  -4  -5  -9    1.62    0.39
  -4  -5 -10   10.24    0.87
  -4  -5 -11    0.58    0.39
  -4  -5 -12    0.51    0.38
  -4  -5 -13    1.30    0.38
  -4  -5 -14    1.25    0.30
  -4  -5 -15   -0.12    0.09
   4   6 -13    4.80    0.37
   4   6 -12    1.35    0.23
   4   6 -12    1.37    0.29
   4   6 -11    0.00    0.08
   4   6 -11    0.15    0.29
   4   6 -10    0.63    0.22
   4   6 -10    0.12    0.31
   4   6  -9   41.08    1.60
   4   6  -8    6.46    0.98
   4   6  -8    6.00    0.61
  -4  -6   8    5.50    1.01
  -4  -6   7   30.91    2.13
   4   6  -7   34.71    2.20
   4   6  -7   33.24    1.38
   4   6  -6    9.06    0.71
  -4  -6   6    7.53    1.04
  -4  -6   5    1.23    0.49
   4   6  -5    1.74    0.47
   4   6  -4  223.71    4.88
  -4  -6   4  209.68    4.34
  -4  -6   3  187.99    3.71
   4   6  -3  202.73    4.49
   4   6  -2  259.10    4.93
  -4  -6   2  250.53    3.82
   4   6  -1   86.84    2.78
  -4  -6   1   89.73    1.80
  -4  -6   1   89.40    2.03
  -4  -6   0   98.90    2.04
  -4  -6   0   94.59    1.86
   4   6   0   95.20    2.79
  -4  -6  -1   10.93    0.80
  -4  -6  -1   10.92    0.57
   4   6   1   10.06    0.93
  -4  -6  -2   31.35    1.40
   4   6   2   27.10    1.40
  -4  -6  -3   74.18    2.33
   4   6   3   75.77    2.16
  -4  -6  -4   27.29    1.50
  -4  -6  -4   27.80    1.57
  -4  -6  -5   73.39    2.64
  -4  -6  -5   73.76    2.73
  -4  -6  -6    7.63    0.94
  -4  -6  -7   48.99    2.56
  -4  -6  -7   46.52    1.56
  -4  -6  -8   19.01    1.07
  -4  -6  -9    4.05    0.54
  -4  -6 -10    4.45    0.59
  -4  -6 -10    3.81    0.46
  -4  -6 -11    0.27    0.33
  -4  -6 -12    1.04    0.40
  -4  -6 -13    0.22    0.29
  -4  -6 -14    1.43    0.27
   4   7 -13    0.39    0.12
   4   7 -12    1.32    0.28
   4   7 -11    6.75    0.62
   4   7 -10    3.38    0.52
   4   7  -9    4.19    0.60
   4   7  -8    0.64    0.27
   4   7  -7    1.80    0.38
  -4  -7   7    2.28    0.57
   4   7  -6    8.36    0.73
  -4  -7   6    6.71    0.92
   4   7  -5   56.40    1.77
  -4  -7   5   52.55    2.47
  -4  -7   4    6.45    0.81
   4   7  -4    4.13    0.74
   4   7  -3    7.82    0.95
  -4  -7   3    8.89    0.86
  -4  -7   2   -0.51    0.22
   4   7  -2   -0.39    0.47
   4   7  -1   19.27    1.44
  -4  -7   1   18.34    1.02
  -4  -7   1   19.43    0.99
  -4  -7   0   15.86    0.97
  -4  -7   0   16.83    0.91
   4   7   0   16.54    1.32
  -4  -7  -1    0.94    0.36
  -4  -7  -1    1.60    0.28
   4   7   1    1.17    0.42
  -4  -7  -2    0.69    0.37
  -4  -7  -3   16.01    1.21
  -4  -7  -3   15.91    1.13
  -4  -7  -4    1.21    0.39
  -4  -7  -4    0.91    0.46
  -4  -7  -5   12.85    1.17
  -4  -7  -5   10.57    1.16
  -4  -7  -7   28.91    1.26
  -4  -7  -7   27.42    1.12
  -4  -7  -8   23.07    1.19
  -4  -7  -9    0.48    0.26
  -4  -7 -10   20.47    1.17
  -4  -7 -10   21.13    1.12
  -4  -7 -11    4.64    0.58
  -4  -7 -11    3.78    0.46
  -4  -7 -12    5.40    0.59
  -4  -7 -13    1.48    0.30
  -4  -7 -14    1.28    0.21
   4   8 -12    0.44    0.17
   4   8 -11    6.33    0.57
   4   8 -10   -0.15    0.31
   4   8  -9    4.19    0.60
   4   8  -8    0.20    0.23
   4   8  -7    0.25    0.26
  -4  -8   7   -0.68    0.73
   4   8  -6   11.23    0.88
  -4  -8   6    8.29    1.13
   4   8  -5    0.08    0.19
  -4  -8   5   -0.76    0.59
   4   8  -4    3.19    0.46
  -4  -8   4    2.14    0.53
  -4  -8   3   54.61    2.26
  -4  -8   2    9.33    0.92
  -4  -8   1    2.90    0.50
  -4  -8   0    9.01    0.85
  -4  -8  -1   31.09    1.59
  -4  -8  -2    0.02    0.29
  -4  -8  -3    3.56    0.65
  -4  -8  -4   46.40    2.31
  -4  -8  -5    5.60    0.93
  -4  -8  -5    5.00    0.54
  -4  -8  -5    5.38    0.52
  -4  -8  -6    3.43    0.45
  -4  -8  -6    4.04    0.47
  -4  -8  -7   25.11    1.19
  -4  -8  -7   25.94    1.16
  -4  -8  -8    0.88    0.26
  -4  -8  -8    0.18    0.12
  -4  -8  -9   17.05    1.04
  -4  -8 -10    9.15    0.76
  -4  -8 -10    9.08    0.76
  -4  -8 -11    0.61    0.24
  -4  -8 -11    0.70    0.28
  -4  -8 -12    0.63    0.24
  -4  -8 -13    0.23    0.15
   4   9 -12    0.71    0.16
   4   9 -11    2.92    0.37
   4   9 -10    1.52    0.38
   4   9  -9    2.48    0.53
   4   9  -8   15.33    0.99
   4   9  -7   55.82    1.92
   4   9  -6   26.11    1.35
   4   9  -5    2.28    0.48
  -4  -9   5   -0.50    0.61
   4   9  -4   13.09    0.95
  -4  -9   4   12.37    0.75
   4   9  -3    0.55    0.25
  -4  -9   3   -0.13    0.41
  -4  -9   3    0.52    0.22
   4   9  -2    5.94    0.60
  -4  -9   2    6.76    0.55
   4   9  -1   32.17    1.36
  -4  -9   1   32.52    1.24
  -4  -9   0   16.32    0.90
  -4  -9  -1   46.49    2.15
  -4  -9  -1   45.87    1.53
  -4  -9  -2   10.60    1.14
  -4  -9  -2   10.21    0.75
  -4  -9  -3    5.18    0.81
  -4  -9  -3    4.22    0.51
  -4  -9  -4    2.93    0.76
  -4  -9  -4    1.45    0.33
  -4  -9  -5    0.71    0.48
  -4  -9  -5   -0.14    0.22
  -4  -9  -6   16.74    1.02
  -4  -9  -6   16.15    0.99
  -4  -9  -7   18.86    1.08
  -4  -9  -7   19.57    1.06
  -4  -9  -8    4.14    0.48
  -4  -9  -9    0.70    0.21
  -4  -9 -10    0.39    0.17
  -4  -9 -10    0.75    0.34
  -4  -9 -11    0.68    0.23
  -4  -9 -11    0.51    0.19
  -4  -9 -12    0.13    0.07
  -4  -9 -12    0.06    0.07
   4  10 -11    4.30    0.38
   4  10 -10    0.26    0.24
   4  10  -9    4.60    0.56
   4  10  -8    7.74    0.72
   4  10  -7   32.69    1.48
   4  10  -6   17.74    1.16
   4  10  -5    1.93    0.51
   4  10  -4    8.28    0.81
   4  10  -3   19.67    1.19
  -4 -10   3   19.53    0.97
   4  10  -2    2.01    0.41
  -4 -10   2    1.71    0.30
   4  10  -1    6.44    0.67
  -4 -10   1    7.32    0.63
   4  10   0   66.97    2.05
  -4 -10   0   66.68    1.93
   4  10   1   19.59    1.09
  -4 -10  -1   19.20    1.06
  -4 -10  -1   19.46    1.01
  -4 -10  -2    6.23    0.92
  -4 -10  -2    6.31    0.64
  -4 -10  -3    1.46    0.64
  -4 -10  -3   -0.06    0.25
  -4 -10  -4    3.32    0.73
  -4 -10  -4    1.74    0.42
  -4 -10  -5    1.39    0.38
  -4 -10  -6    0.11    0.24
  -4 -10  -7   10.10    0.79
  -4 -10  -8    8.72    0.68
  -4 -10  -9    3.79    0.40
  -4 -10  -9    4.71    0.61
  -4 -10 -10    3.88    0.50
  -4 -10 -11   -0.01    0.17
   4  11 -11   -0.06    0.08
   4  11 -10    2.18    0.30
   4  11  -9    0.54    0.26
   4  11  -8    0.82    0.31
   4  11  -7   11.82    0.89
   4  11  -6    0.27    0.36
   4  11  -5   -0.02    0.39
   4  11  -4    4.37    0.65
   4  11  -3   -0.22    0.33
  -4 -11   3    0.29    0.16
   4  11  -2    2.06    0.46
  -4 -11   2    2.72    0.39
  -4 -11   1   15.35    0.95
   4  11  -1   15.65    1.06
   4  11   0    1.62    0.34
  -4 -11   0    1.88    0.38
   4  11   1   -0.48    0.20
  -4 -11  -1    0.15    0.24
  -4 -11  -2    0.43    0.21
  -4 -11  -2    0.12    0.24
  -4 -11  -3    1.75    0.41
  -4 -11  -3    1.48    0.41
  -4 -11  -4    1.98    0.47
  -4 -11  -5    0.06    0.30
  -4 -11  -6    0.40    0.34
  -4 -11  -7   24.14    1.31
  -4 -11  -7   21.09    1.10
  -4 -11  -8    1.30    0.44
  -4 -11  -8    1.04    0.26
  -4 -11  -9    2.84    0.46
  -4 -11  -9    1.80    0.25
  -4 -11 -10    0.82    0.24
  -4 -11 -11    0.08    0.10
   4  12 -10    0.84    0.15
   4  12  -9    1.19    0.25
   4  12  -8    2.45    0.37
   4  12  -7   -0.02    0.24
   4  12  -6    0.06    0.31
   4  12  -5    2.93    0.58
   4  12  -4    1.11    0.40
   4  12  -3   -0.09    0.27
  -4 -12   3    0.16    0.12
   4  12  -2    0.26    0.24
  -4 -12   2    0.66    0.25
   4  12  -1   14.33    1.03
  -4 -12   1   14.51    0.91
   4  12   0    3.21    0.47
  -4 -12   0    3.53    0.50
   4  12   1   -0.24    0.13
  -4 -12  -1    0.01    0.27
  -4 -12  -2    8.12    0.77
  -4 -12  -2    8.25    0.68
  -4 -12  -3    1.00    0.31
  -4 -12  -3    0.47    0.31
  -4 -12  -4    0.69    0.33
  -4 -12  -4    0.54    0.38
  -4 -12  -5    1.04    0.39
  -4 -12  -5    1.09    0.41
  -4 -12  -6    0.08    0.34
  -4 -12  -6    0.02    0.27
  -4 -12  -7    0.90    0.41
  -4 -12  -7    0.96    0.30
  -4 -12  -8    0.00    0.26
  -4 -12  -8   -0.03    0.15
  -4 -12  -9    1.26    0.18
  -4 -12  -9    2.41    0.36
  -4 -12 -10    2.12    0.25
   4  13  -8    1.12    0.22
   4  13  -7    0.47    0.21
   4  13  -6    8.99    0.68
   4  13  -5    0.80    0.34
   4  13  -4    5.15    0.62
   4  13  -3    0.81    0.35
   4  13  -2   13.39    0.95
  -4 -13   2   15.23    0.83
   4  13  -1    2.89    0.48
  -4 -13   1    3.96    0.47
   4  13   0    0.16    0.20
  -4 -13   0   -0.17    0.23
  -4 -13  -1    4.28    0.54
   4  13   1    3.83    0.47
  -4 -13  -2    3.87    0.55
  -4 -13  -3    0.61    0.24
  -4 -13  -3    0.22    0.31
  -4 -13  -4    0.76    0.29
  -4 -13  -4    0.54    0.34
  -4 -13  -5    0.24    0.26
  -4 -13  -5   -0.22    0.26
  -4 -13  -6    0.06    0.22
  -4 -13  -6   -0.20    0.23
  -4 -13  -7    0.42    0.22
  -4 -13  -7    0.48    0.19
  -4 -13  -8    0.58    0.20
  -4 -13  -8    0.31    0.09
   4  14  -7    0.02    0.08
   4  14  -6    0.47    0.19
   4  14  -5    0.16    0.19
   4  14  -4   -0.06    0.19
   4  14  -3    6.26    0.58
   4  14  -2    0.20    0.22
  -4 -14   2   -0.03    0.04
   4  14  -1    0.20    0.18
  -4 -14   1   -0.11    0.14
   4  14   0    1.74    0.29
  -4 -14   0    1.54    0.29
  -4 -14  -1    5.06    0.50
  -4 -14  -2    1.33    0.34
  -4 -14  -3    0.22    0.23
  -4 -14  -4    0.79    0.17
  -4 -14  -4    0.70    0.26
  -4 -14  -5    1.21    0.22
  -4 -14  -5    1.61    0.28
  -4 -14  -6    2.99    0.31
  -4 -14  -6    2.27    0.27
   4  15  -4   -0.06    0.08
   4  15  -3   -0.04    0.08
   4  15  -2    2.23    0.26
   4  15  -1    0.35    0.11
  -4 -15   0    0.18    0.07
  -4 -15  -1    0.33    0.13
  -4 -15  -2    4.70    0.38
  -4 -15  -3    3.47    0.32
  -4 -15  -4   -0.22    0.06
  -5  11   2    0.52    0.13
  -5  11   1    0.11    0.12
  -5  11   0    0.35    0.17
  -5  11  -1    6.98    0.54
  -5  11  -2    1.97    0.32
  -5  11  -3    0.17    0.17
  -5  11  -4    0.45    0.15
  -5  11  -5    3.16    0.29
  -5  11  -5    1.30    0.23
  -5  11  -6    0.19    0.10
   5 -10  -5    4.08    0.32
  -5  10   4    0.38    0.11
   5 -10  -4    0.28    0.12
  -5  10   3    0.01    0.09
   5 -10  -3    0.11    0.09
  -5  10   2   -0.12    0.17
   5 -10  -2   -0.02    0.08
  -5  10   1   -0.01    0.23
  -5  10   0    0.37    0.28
  -5  10  -1    0.42    0.32
  -5  10  -2    0.74    0.33
  -5  10  -3    1.40    0.36
  -5  10  -4   -0.13    0.23
  -5  10  -5    0.26    0.21
  -5  10  -6    0.00    0.08
  -5  10  -6   -0.08    0.22
  -5  10  -7    2.74    0.27
  -5  10  -7    3.11    0.37
  -5  10  -8    5.33    0.39
   5  -9  -6    0.06    0.17
   5  -9  -5   -0.06    0.19
  -5   9   5   -0.08    0.12
   5  -9  -4    0.49    0.24
  -5   9   4    0.39    0.19
   5  -9  -3    0.04    0.17
  -5   9   3    0.21    0.23
  -5   9   2    5.11    0.63
  -5   9   1    0.29    0.29
  -5   9   0   -0.10    0.35
  -5   9  -1    7.22    0.80
  -5   9  -2    8.79    0.84
  -5   9  -3   11.54    0.91
  -5   9  -4   17.87    1.06
  -5   9  -5    0.29    0.22
  -5   9  -6    2.51    0.37
  -5   9  -7    4.74    0.42
  -5   9  -7    4.56    0.55
  -5   9  -8    1.36    0.34
  -5   9  -9    0.24    0.19
  -5   9 -10    0.23    0.12
   5  -8  -8    4.51    0.40
   5  -8  -7    2.28    0.37
   5  -8  -6    0.19    0.26
  -5   8   5    0.16    0.09
   5  -8  -5    0.12    0.26
   5  -8  -4    0.09    0.27
  -5   8   4    0.15    0.20
  -5   8   3    5.16    0.63
   5  -8  -3    5.25    0.58
   5  -8  -2    0.90    0.29
  -5   8   2    0.54    0.31
  -5   8   1    7.35    0.79
  -5   8   0    3.34    0.58
  -5   8  -1   17.06    1.17
  -5   8  -2    5.00    0.67
  -5   8  -3    2.24    0.50
  -5   8  -4    0.84    0.38
  -5   8  -5    0.86    0.30
  -5   8  -6   13.18    0.86
  -5   8  -7    6.80    0.56
  -5   8  -8    3.73    0.55
  -5   8  -9    7.78    0.64
  -5   8 -10    0.25    0.22
  -5   8 -11    0.34    0.14
   5  -7  -9    0.07    0.18
   5  -7  -8    4.10    0.48
   5  -7  -7    0.68    0.36
  -5   7   6    0.47    0.17
   5  -7  -6    0.03    0.31
   5  -7  -5    0.24    0.29
  -5   7   5    0.49    0.17
   5  -7  -4    1.04    0.36
   5  -7  -4    1.11    0.39
  -5   7   4    1.08    0.33
   5  -7  -3    0.17    0.19
   5  -7  -3   -0.01    0.25
  -5   7   3   -0.34    0.27
  -5   7   2   19.29    1.22
   5  -7  -2   20.01    1.08
   5  -7  -1    1.44    0.32
  -5   7   1    1.25    0.39
  -5   7   0   61.69    2.13
  -5   7  -1    8.70    0.84
  -5   7  -2    6.38    0.72
  -5   7  -3   -0.32    0.27
  -5   7  -4    2.30    0.47
  -5   7  -5    6.92    0.67
  -5   7  -6   14.50    0.91
  -5   7  -7    0.57    0.18
  -5   7  -8    1.70    0.31
  -5   7  -8    2.85    0.53
  -5   7  -9   14.51    0.85
  -5   7  -9   15.18    0.96
  -5   7 -10    1.98    0.29
  -5   7 -10    2.65    0.44
  -5   7 -11    0.13    0.10
  -5   7 -11    0.08    0.20
  -5   7 -12    0.19    0.13
   5  -6 -10    0.32    0.20
   5  -6  -9    0.57    0.30
   5  -6  -8    1.68    0.45
   5  -6  -7   -0.11    0.35
   5  -6  -7   -0.08    0.37
   5  -6  -6    1.62    0.48
   5  -6  -6    1.24    0.45
   5  -6  -5    0.49    0.34
   5  -6  -5    0.58    0.39
   5  -6  -4    1.20    0.41
   5  -6  -4    1.17    0.37
   5  -6  -3   -0.16    0.21
  -5   6   3   -0.14    0.19
   5  -6  -3    0.14    0.21
   5  -6  -2    0.24    0.18
   5  -6  -2    0.21    0.19
  -5   6   2   -0.28    0.22
   5  -6  -2    0.08    0.97
   5  -6  -2   -0.11    0.27
   5  -6  -2    0.84    0.80
   5  -6  -1    1.93    0.37
  -5   6   1    1.67    0.36
   5  -6  -1    2.02    0.33
   5  -6  -1    1.83    0.88
   5  -6   0    1.47    0.69
  -5   6   0    0.63    0.26
   5  -6   1    0.93    0.64
  -5   6  -1    1.62    0.39
  -5   6  -2    6.19    0.68
  -5   6  -2    6.36    0.68
   5  -6   2    4.62    0.91
  -5   6  -3    9.35    0.78
   5  -6   3   10.47    1.31
  -5   6  -4    0.09    0.21
   5  -6   4    0.03    0.76
  -5   6  -4   -0.09    0.17
  -5   6  -5    6.57    0.64
  -5   6  -5    7.23    0.66
   5  -6   5    5.32    1.21
  -5   6  -6   59.02    1.91
  -5   6  -6   56.18    1.74
  -5   6  -7    9.80    0.79
  -5   6  -8   -0.38    0.16
  -5   6  -8    0.25    0.35
  -5   6  -9    1.25    0.32
  -5   6  -9    1.79    0.47
  -5   6 -10   -0.23    0.22
  -5   6 -10   -0.16    0.33
  -5   6 -11    0.38    0.19
  -5   6 -11    0.42    0.29
  -5   6 -12    4.89    0.43
  -5   6 -12    4.64    0.45
  -5   6 -13    0.07    0.09
  -5   6 -13    0.04    0.10
   5  -5 -11    3.18    0.34
   5  -5 -10    1.68    0.36
   5  -5  -9    0.40    0.25
   5  -5  -9    0.69    0.37
   5  -5  -8   -0.15    0.34
   5  -5  -8    0.03    0.41
   5  -5  -7    3.55    0.63
   5  -5  -7    2.94    0.63
   5  -5  -6    7.99    0.84
   5  -5  -6    7.54    0.83
   5  -5  -5   38.29    1.73
   5  -5  -5   36.91    1.64
   5  -5  -4   16.35    1.11
   5  -5  -4   14.95    1.73
   5  -5  -4   15.52    1.06
   5  -5  -3   49.64    1.87
   5  -5  -3   52.71    2.43
  -5   5   3   56.25    1.89
   5  -5  -3   58.91    2.88
   5  -5  -3   54.82    1.84
   5  -5  -2   -0.24    0.15
   5  -5  -2    0.27    0.29
   5  -5  -2   -0.18    0.50
   5  -5  -2    0.22    0.49
   5  -5  -2    0.34    0.24
  -5   5   2   -0.25    0.21
   5  -5  -1   37.18    1.47
   5  -5  -1   40.46    2.20
  -5   5   1   36.98    1.56
  -5   5   0   73.88    2.18
   5  -5   0   75.17    2.91
   5  -5   1    8.07    0.95
  -5   5  -1    8.24    0.73
   5  -5   2    6.67    0.91
  -5   5  -2    6.90    0.66
  -5   5  -3   10.00    0.73
  -5   5  -3    9.58    0.73
   5  -5   3    7.64    1.02
  -5   5  -3    9.14    0.75
  -5   5  -4    8.00    0.67
  -5   5  -4    8.70    0.74
  -5   5  -4    8.69    0.68
   5  -5   4    7.09    0.97
  -5   5  -5   16.11    0.97
  -5   5  -5   16.72    0.92
   5  -5   5   14.89    1.43
  -5   5  -6    0.59    0.22
   5  -5   6    0.14    0.74
  -5   5  -7   13.10    0.93
   5  -5   7   13.06    1.60
  -5   5  -8   -0.51    0.20
  -5   5  -8    0.84    0.36
  -5   5  -9    0.46    0.27
  -5   5  -9    0.48    0.29
  -5   5 -10    1.15    0.31
  -5   5 -10    1.36    0.42
  -5   5 -11    0.20    0.27
  -5   5 -11    0.12    0.28
  -5   5 -12    0.44    0.24
  -5   5 -12    0.59    0.26
  -5   5 -13    2.66    0.34
  -5   5 -13    3.07    0.35
  -5   5 -14    0.10    0.07
   5  -4 -12    1.34    0.19
   5  -4 -12    1.35    0.18
   5  -4 -11    0.05    0.20
   5  -4 -10    0.27    0.20
   5  -4 -10    0.62    0.39
   5  -4  -9    0.42    0.33
   5  -4  -9    0.40    0.45
   5  -4  -8    3.82    0.61
   5  -4  -8    4.62    0.69
   5  -4  -7   18.75    1.23
   5  -4  -7   16.53    1.16
   5  -4  -6   13.07    1.05
   5  -4  -6   12.19    1.02
   5  -4  -5   57.09    2.07
   5  -4  -5   60.33    3.17
   5  -4  -5   53.82    1.95
   5  -4  -4    4.83    0.59
   5  -4  -4    3.73    0.83
   5  -4  -4    4.92    0.60
   5  -4  -3    7.49    0.70
  -5   4   3    7.21    0.67
   5  -4  -3    6.01    0.79
   5  -4  -3    7.30    1.02
   5  -4  -3    6.37    0.92
   5  -4  -3    7.38    0.67
   5  -4  -2   17.11    1.39
   5  -4  -2   15.64    1.37
   5  -4  -1   53.31    2.29
   5  -4  -1   55.05    2.34
   5  -4   0    4.39    0.67
   5  -4   1    4.29    0.65
   5  -4   2   10.91    1.01
   5  -4   3    4.75    0.67
   5  -4   4   29.54    1.71
  -5   4  -5    3.15    0.42
   5  -4   5    3.10    0.63
  -5   4  -5    3.97    0.47
  -5   4  -5    3.25    0.49
  -5   4  -6   -0.36    0.18
  -5   4  -6    0.12    0.10
  -5   4  -7   34.99    1.48
   5  -4   7   33.79    2.10
  -5   4  -7   35.92    1.66
  -5   4  -8   19.60    1.12
  -5   4  -8   18.43    1.11
  -5   4  -9    3.65    0.56
  -5   4  -9    3.70    0.57
  -5   4 -10   28.22    1.41
  -5   4 -10   26.83    1.30
  -5   4 -11    3.51    0.54
  -5   4 -11    3.74    0.53
  -5   4 -12    1.32    0.40
  -5   4 -12    1.39    0.35
  -5   4 -13    0.38    0.25
  -5   4 -13    0.52    0.23
  -5   4 -14   -0.01    0.14
  -5   4 -14   -0.06    0.11
   5  -3 -12    0.33    0.17
   5  -3 -11    6.70    0.50
   5  -3 -11    6.34    0.59
   5  -3 -10   13.26    0.85
   5  -3 -10   14.49    1.00
   5  -3  -9    9.79    0.83
   5  -3  -9    9.47    0.91
   5  -3  -8    0.08    0.28
   5  -3  -8    0.06    0.39
   5  -3  -7    1.91    0.48
   5  -3  -7    1.39    0.53
   5  -3  -6    7.45    0.79
   5  -3  -6    7.53    0.78
   5  -3  -5    0.56    0.30
   5  -3  -5    1.08    0.40
   5  -3  -4   26.45    1.27
   5  -3  -4   24.05    1.25
   5  -3  -4   27.05    1.87
   5  -3  -3   41.88    1.78
   5  -3  -3   39.75    1.99
   5  -3  -3   42.73    2.19
   5  -3  -2    0.33    0.22
   5  -3  -2    0.49    0.25
   5  -3  -1    8.19    0.86
   5  -3  -1    7.89    0.83
   5  -3   0   11.02    0.96
   5  -3   1   10.40    0.92
   5  -3   2   29.71    1.51
   5  -3   3   26.49    1.45
   5  -3   4   35.84    1.74
   5  -3   5   34.94    1.77
   5  -3   6    2.88    0.52
  -5   3  -6    2.28    0.37
  -5   3  -7    8.63    0.72
   5  -3   7    8.65    0.99
  -5   3  -7    9.50    0.83
  -5   3  -8    0.29    0.21
  -5   3  -8    0.65    0.23
  -5   3  -8   -0.43    0.22
  -5   3  -8   -0.09    0.21
  -5   3  -9    1.09    0.33
  -5   3  -9    0.91    0.36
  -5   3  -9    0.97    0.41
  -5   3 -10   13.47    0.95
  -5   3 -10   13.72    1.01
  -5   3 -11    0.01    0.32
  -5   3 -11    0.48    0.32
  -5   3 -12   11.15    0.88
  -5   3 -12   12.41    0.83
  -5   3 -13    0.79    0.32
  -5   3 -13    0.79    0.27
  -5   3 -14    0.82    0.26
  -5   3 -14    0.96    0.21
   5  -2 -12    0.42    0.25
   5  -2 -11    0.69    0.16
   5  -2 -11    1.09    0.38
   5  -2 -10    2.79    0.44
   5  -2 -10    3.20    0.59
   5  -2  -9    3.45    0.52
   5  -2  -9    3.21    0.66
   5  -2  -8    0.63    0.32
   5  -2  -8    0.16    0.27
   5  -2  -8    0.34    0.32
   5  -2  -7    8.75    0.83
   5  -2  -7    7.50    0.70
   5  -2  -7    7.29    1.10
   5  -2  -7    7.95    0.75
   5  -2  -6   23.33    1.15
   5  -2  -6   24.34    1.30
   5  -2  -6   20.86    1.10
   5  -2  -6   25.66    1.94
   5  -2  -5    0.14    0.14
   5  -2  -5    0.30    0.14
   5  -2  -4    6.87    0.79
   5  -2  -4    6.47    0.88
   5  -2  -4    6.41    0.87
   5  -2  -3  107.34    3.31
   5  -2  -3  107.00    3.07
   5  -2  -3  103.82    2.50
   5  -2  -2   27.81    1.47
   5  -2  -2   25.91    1.53
   5  -2  -2   28.08    1.59
   5  -2  -1    0.87    0.38
   5  -2  -1    0.47    0.30
   5  -2   0    2.49    0.46
   5  -2   0    2.06    0.42
   5  -2   1    8.47    0.75
   5  -2   2   45.21    1.68
  -5   2  -2   44.31    1.73
   5  -2   3    1.16    0.32
  -5   2  -3    0.91    0.32
  -5   2  -4   44.65    2.11
   5  -2   4   38.83    1.62
   5  -2   5    0.46    0.19
  -5   2  -5    0.31    0.27
   5  -2   6    2.64    0.47
  -5   2  -6    2.81    0.67
  -5   2  -7    0.19    0.13
   5  -2   7    0.00    0.03
  -5   2  -7    0.34    0.19
  -5   2  -8    5.73    0.61
   5  -2   8    5.62    0.79
  -5   2  -8    5.98    0.58
  -5   2  -8    4.45    0.49
  -5   2  -8    5.66    0.64
  -5   2  -9    3.47    0.53
  -5   2  -9    3.51    0.44
  -5   2  -9    4.06    0.53
  -5   2  -9    3.09    0.51
  -5   2 -10    5.29    0.66
  -5   2 -10    5.51    0.63
  -5   2 -10    4.10    0.48
  -5   2 -10    5.14    0.62
  -5   2 -11    2.68    0.52
  -5   2 -11    2.29    0.44
  -5   2 -11    2.08    0.36
  -5   2 -12    2.13    0.50
  -5   2 -12    1.82    0.41
  -5   2 -12    1.78    0.30
  -5   2 -13    3.15    0.55
  -5   2 -13    2.54    0.39
  -5   2 -14   -0.07    0.22
  -5   2 -14   -0.29    0.18
  -5   2 -15   -0.14    0.06
   5  -1 -13    4.67    0.34
   5  -1 -12    0.05    0.23
   5  -1 -11    0.29    0.13
   5  -1 -11    0.92    0.40
   5  -1 -10    0.17    0.23
   5  -1 -10   -0.16    0.30
   5  -1 -10   -0.14    0.28
   5  -1 -10    0.45    0.45
   5  -1  -9    5.84    0.64
   5  -1  -9    4.90    0.63
   5  -1  -9    5.47    0.63
   5  -1  -8    0.81    0.34
   5  -1  -8    0.96    0.29
   5  -1  -8    0.82    0.35
   5  -1  -7    3.63    0.80
   5  -1  -7    4.49    0.58
   5  -1  -7    4.51    0.51
   5  -1  -7    4.37    0.55
   5  -1  -6    0.85    0.29
   5  -1  -6    0.12    0.12
   5  -1  -6   -0.14    0.40
   5  -1  -6    0.65    0.20
   5  -1  -5   10.66    1.19
   5  -1  -4    6.39    0.92
   5  -1  -4    6.12    0.71
   5  -1  -3  148.06    3.45
   5  -1  -3  149.20    2.61
   5  -1  -3  156.14    3.84
   5  -1  -2    8.69    0.87
   5  -1  -2    7.29    0.85
   5  -1  -1   16.49    1.20
   5  -1  -1   16.26    1.05
   5  -1   0    1.43    0.55
   5  -1   0    1.69    0.36
   5  -1   0    1.87    0.39
   5  -1   1  318.75    3.90
   5  -1   1  299.32    3.60
  -5   1  -2   55.27    1.90
   5  -1   2   55.59    1.62
   5  -1   2   52.76    1.31
   5  -1   3  170.06    2.88
  -5   1  -3  169.52    3.67
   5  -1   4   77.37    2.02
  -5   1  -4   76.44    2.69
   5  -1   5   -0.38    0.21
  -5   1  -5   -0.09    0.15
   5  -1   6   10.12    0.85
  -5   1  -6   11.60    1.25
  -5   1  -7    0.35    0.29
   5  -1   7   -0.31    0.17
  -5   1  -8   17.10    1.00
  -5   1  -8   16.51    0.92
  -5   1  -8   16.52    0.92
  -5   1  -8   16.70    1.04
  -5   1  -9   28.51    1.38
  -5   1  -9   27.72    1.24
  -5   1  -9   27.31    1.36
  -5   1  -9   28.31    1.26
  -5   1 -10   22.88    1.30
  -5   1 -10   26.09    1.23
  -5   1 -10   23.98    1.18
  -5   1 -10   25.00    1.32
  -5   1 -11   -0.01    0.34
  -5   1 -11   -0.25    0.21
  -5   1 -11    0.07    0.23
  -5   1 -11    0.02    0.20
  -5   1 -12    0.46    0.38
  -5   1 -12   -0.10    0.21
  -5   1 -12    0.45    0.21
  -5   1 -13    0.00    0.32
  -5   1 -13    0.26    0.20
  -5   1 -13    0.41    0.15
  -5   1 -14    0.30    0.27
  -5   1 -14    0.42    0.21
  -5   1 -15    0.51    0.12
   5   0 -13    0.21    0.16
   5   0 -12    0.12    0.25
   5   0 -12   -0.24    0.11
   5   0 -11    0.38    0.30
   5   0 -11    0.71    0.38
   5   0 -11    0.02    0.27
   5   0 -10    1.93    0.41
   5   0 -10    2.42    0.37
   5   0 -10    2.36    0.48
   5   0  -9    2.70    0.43
   5   0  -9    1.90    0.39
   5   0  -9    1.74    0.45
   5   0  -8    4.44    0.54
   5   0  -8    2.70    0.74
   5   0  -8    4.19    0.53
   5   0  -8    3.28    0.51
   5   0  -7   17.26    1.07
   5   0  -7   16.05    0.93
   5   0  -7   15.17    1.62
   5   0  -7   16.19    0.97
   5   0  -6   16.25    0.99
   5   0  -6   15.52    1.54
   5   0  -6   14.13    0.85
   5   0  -5    3.04    0.51
   5   0  -4   33.45    1.60
   5   0  -3   13.98    1.07
   5   0  -2    2.58    0.54
   5   0  -2    1.98    0.29
   5   0  -1   86.44    2.55
   5   0   0   40.40    1.77
   5   0   0   34.28    1.28
   5   0   1   27.80    1.01
   5   0   1   27.71    1.50
   5   0   1   27.92    0.97
   5   0   2   83.37    1.67
  -5   0  -2   79.62    2.22
   5   0   3    3.60    0.38
  -5   0  -3    3.32    0.62
  -5   0  -4   24.03    1.49
   5   0   4   22.54    0.95
   5   0   5    0.18    0.13
   5   0   5    0.50    0.33
  -5   0  -5    0.33    0.39
   5   0   6   13.62    1.04
   5   0   6   11.32    0.80
  -5   0  -6   15.48    1.41
  -5   0  -7    2.47    0.62
  -5   0  -8    3.96    0.48
  -5   0  -8    4.53    0.93
  -5   0  -9    6.58    0.68
  -5   0  -9    5.45    0.54
  -5   0  -9    6.49    0.62
  -5   0  -9    6.51    0.65
  -5   0 -10   10.42    0.86
  -5   0 -10   10.28    0.77
  -5   0 -10   10.41    0.81
  -5   0 -10    9.71    0.80
  -5   0 -11    8.22    0.83
  -5   0 -11    7.23    0.69
  -5   0 -11    6.66    0.65
  -5   0 -11    6.27    0.64
  -5   0 -12   -0.23    0.35
  -5   0 -12    0.31    0.24
  -5   0 -12    0.34    0.27
  -5   0 -13    0.41    0.31
  -5   0 -13    0.27    0.19
  -5   0 -13    0.72    0.22
  -5   0 -14    5.41    0.56
  -5   0 -14    5.02    0.46
  -5   0 -14    4.52    0.41
  -5   0 -15    0.29    0.09
   5   1 -13    3.36    0.33
   5   1 -12    0.44    0.23
   5   1 -12    0.76    0.29
   5   1 -12    0.59    0.24
   5   1 -11    0.05    0.23
   5   1 -11    0.28    0.30
   5   1 -10    2.61    0.37
   5   1 -10    2.55    0.44
   5   1 -10    2.21    0.44
   5   1  -9    6.29    0.61
   5   1  -9    6.92    0.65
   5   1  -9    6.99    0.70
   5   1  -8    0.94    0.30
   5   1  -8    1.44    0.59
   5   1  -8    1.37    0.30
   5   1  -8    0.58    0.30
   5   1  -7   46.25    2.80
   5   1  -7   47.38    1.69
   5   1  -7   44.84    1.50
   5   1  -7   47.81    1.62
   5   1  -6    2.65    0.71
   5   1  -5   13.25    1.03
   5   1  -4   16.97    1.14
   5   1  -3  388.29    5.32
   5   1  -2   24.16    1.35
   5   1  -1    9.12    0.89
   5   1   0   66.58    2.17
   5   1   1  206.23    3.75
   5   1   2    0.12    0.09
   5   1   2    0.09    0.39
   5   1   3   74.85    1.26
  -5  -1  -3   79.31    2.35
   5   1   4    6.39    0.42
   5   1   4    5.15    0.66
  -5  -1  -4    5.87    0.82
   5   1   5    0.02    0.18
  -5  -1  -5    0.17    0.46
   5   1   6    1.07    0.30
  -5  -1  -6   -0.12    0.31
  -5  -1  -7   22.03    1.77
  -5  -1  -8   15.49    1.67
  -5  -1  -9   20.48    1.11
  -5  -1  -9   20.26    1.90
  -5  -1  -9   20.18    1.00
  -5  -1  -9   19.10    1.05
  -5  -1  -9   19.85    1.10
  -5  -1 -10   23.35    1.26
  -5  -1 -10   23.47    1.13
  -5  -1 -10   22.62    1.20
  -5  -1 -10   23.09    1.20
  -5  -1 -11    2.48    0.47
  -5  -1 -11    2.41    0.48
  -5  -1 -11    1.95    0.38
  -5  -1 -11    2.32    0.36
  -5  -1 -12    0.19    0.27
  -5  -1 -12   -0.20    0.18
  -5  -1 -12    0.02    0.23
  -5  -1 -13    1.70    0.41
  -5  -1 -13    1.49    0.35
  -5  -1 -13    1.94    0.34
  -5  -1 -14    0.25    0.20
  -5  -1 -14    0.14    0.11
  -5  -1 -14    0.48    0.20
  -5  -1 -15    0.68    0.15
  -5  -1 -15    0.88    0.15
   5   2 -13    3.29    0.33
   5   2 -13    4.29    0.37
   5   2 -13    4.07    0.36
   5   2 -12    6.23    0.54
   5   2 -12    7.63    0.60
   5   2 -11    0.31    0.18
   5   2 -11    0.32    0.32
   5   2 -10    0.60    0.23
   5   2 -10    1.00    0.37
   5   2  -9    7.90    0.67
   5   2  -9    7.67    0.68
   5   2  -9    9.20    0.79
   5   2  -8   61.54    1.92
   5   2  -8   60.26    1.77
   5   2  -8   62.60    1.95
   5   2  -8   62.47    3.33
   5   2  -7    2.95    0.42
   5   2  -7    2.16    0.76
   5   2  -7    2.39    0.34
   5   2  -7    1.92    0.35
   5   2  -6    2.53    0.52
   5   2  -5    1.11    0.37
   5   2  -4    1.38    0.35
   5   2  -3   29.29    1.51
   5   2  -2    3.46    0.63
   5   2  -1   17.68    1.18
   5   2   0    2.23    0.47
   5   2   1    1.51    0.51
   5   2   2    8.45    0.80
   5   2   3   28.15    1.35
  -5  -2  -3   34.45    1.57
  -5  -2  -4  143.13    3.38
   5   2   4  126.34    2.78
   5   2   5    0.20    0.10
  -5  -2  -5    0.22    0.47
  -5  -2  -6   11.80    1.20
  -5  -2  -7   15.39    1.45
  -5  -2  -8   37.23    2.44
  -5  -2  -9    6.51    0.61
  -5  -2  -9    5.99    1.09
  -5  -2  -9    6.36    0.64
  -5  -2 -10    5.86    0.65
  -5  -2 -10    5.58    0.56
  -5  -2 -10    6.32    0.66
  -5  -2 -10    4.65    0.55
  -5  -2 -11    0.04    0.21
  -5  -2 -11   -0.12    0.14
  -5  -2 -11    0.15    0.31
  -5  -2 -12    4.80    0.60
  -5  -2 -12    5.25    0.54
  -5  -2 -12    4.83    0.62
  -5  -2 -13    1.52    0.37
  -5  -2 -13    2.38    0.33
  -5  -2 -13    1.86    0.40
  -5  -2 -14    7.12    0.50
  -5  -2 -14    6.13    0.54
  -5  -2 -15    0.17    0.11
   5   3 -13    1.10    0.19
   5   3 -13    1.34    0.22
   5   3 -13    1.55    0.24
   5   3 -12    4.63    0.46
   5   3 -12    4.85    0.50
   5   3 -11    3.27    0.42
   5   3 -11    3.89    0.55
   5   3 -10    4.20    0.48
   5   3 -10    3.56    0.54
   5   3  -9    2.01    0.35
   5   3  -9    1.90    0.44
   5   3  -8    2.38    0.37
   5   3  -8    1.68    0.31
   5   3  -8    1.76    0.39
   5   3  -7   12.92    0.84
   5   3  -7   12.20    1.45
   5   3  -7   12.57    0.84
   5   3  -6   33.52    1.78
   5   3  -5   42.59    1.91
   5   3  -4    0.76    0.33
   5   3  -3    3.27    0.60
   5   3  -2  154.86    3.38
   5   3  -1    7.72    0.85
   5   3   0    9.18    0.88
   5   3   1    0.80    0.40
   5   3   2   14.05    0.97
   5   3   3    0.90    0.35
   5   3   4   13.97    0.90
  -5  -3  -4   15.34    1.18
   5   3   5   23.57    1.07
  -5  -3  -5   22.39    1.50
  -5  -3  -6   19.35    1.50
  -5  -3  -7    1.57    0.46
  -5  -3  -8   18.70    1.01
  -5  -3  -8   18.43    1.70
  -5  -3  -9    4.23    0.48
  -5  -3  -9    5.43    1.10
  -5  -3  -9    4.48    0.55
  -5  -3 -10    0.51    0.18
  -5  -3 -10    0.12    0.29
  -5  -3 -11    1.58    0.34
  -5  -3 -11    2.19    0.48
  -5  -3 -12    2.74    0.44
  -5  -3 -12    3.55    0.58
  -5  -3 -12    2.90    0.38
  -5  -3 -13    0.36    0.14
  -5  -3 -13    0.16    0.14
  -5  -3 -13    0.27    0.32
  -5  -3 -14    0.05    0.22
  -5  -3 -15    2.01    0.26
   5   4 -13    1.87    0.27
   5   4 -12   -0.35    0.14
   5   4 -12   -0.09    0.22
   5   4 -11    1.80    0.33
   5   4 -11    2.44    0.46
   5   4 -10    7.11    0.61
   5   4 -10    8.41    0.77
   5   4  -9    2.43    0.37
   5   4  -9    2.64    0.50
   5   4  -8    0.60    0.19
   5   4  -8    0.30    0.38
   5   4  -7    0.66    0.22
   5   4  -7    0.92    0.27
   5   4  -6   10.09    1.06
   5   4  -5    5.75    0.74
   5   4  -4    0.78    0.30
   5   4  -3   -0.01    0.32
   5   4  -2  285.10    4.75
   5   4  -1  131.60    3.17
  -5  -4   0   37.11    0.73
   5   4   0   37.36    1.66
   5   4   1   57.47    1.99
   5   4   2  125.91    2.83
   5   4   3   16.84    1.03
   5   4   4   98.04    2.29
  -5  -4  -4   95.82    2.80
  -5  -4  -5    1.10    0.50
  -5  -4  -6   12.54    1.23
  -5  -4  -7    1.64    0.46
  -5  -4  -8   21.82    1.87
  -5  -4  -8   23.89    1.16
  -5  -4  -9    0.00    0.47
  -5  -4  -9    1.06    0.30
  -5  -4 -10   12.54    0.96
  -5  -4 -11    0.44    0.32
  -5  -4 -12   -0.06    0.36
  -5  -4 -13    0.19    0.33
  -5  -4 -14   10.12    0.69
  -5  -4 -15    3.22    0.32
   5   5 -13   16.82    0.68
   5   5 -12    0.13    0.22
   5   5 -11    0.50    0.32
   5   5 -10    2.92    0.51
   5   5  -9    0.14    0.33
   5   5  -8    1.07    0.38
   5   5  -8    1.20    0.45
   5   5  -7   15.43    0.91
   5   5  -7   17.20    1.47
   5   5  -7   16.41    0.99
   5   5  -6    2.05    0.36
   5   5  -6    1.71    0.56
   5   5  -5   10.70    1.09
   5   5  -4   71.97    2.70
   5   5  -3    3.67    0.68
   5   5  -2   36.02    1.84
  -5  -5   2   35.61    1.37
   5   5  -1    0.50    0.50
  -5  -5   1    1.77    0.26
   5   5   0    7.36    0.87
   5   5   1   14.65    1.09
   5   5   2   77.03    2.33
   5   5   3   41.81    1.65
   5   5   4   23.10    1.15
  -5  -5  -4   20.92    1.36
  -5  -5  -5   26.80    1.64
  -5  -5  -6   12.65    1.24
  -5  -5  -7    5.08    0.88
  -5  -5  -8    1.88    0.70
  -5  -5  -8    1.67    0.30
  -5  -5  -8    2.62    0.41
  -5  -5  -9    0.05    0.69
  -5  -5  -9    0.41    0.15
  -5  -5  -9    0.21    0.22
  -5  -5 -10    0.80    0.35
  -5  -5 -11    1.27    0.42
  -5  -5 -12    0.99    0.40
  -5  -5 -13    1.21    0.38
  -5  -5 -14   -0.11    0.20
  -5  -5 -15    2.58    0.27
   5   6 -13    0.98    0.18
   5   6 -12    2.50    0.36
   5   6 -11    0.24    0.29
   5   6 -10   12.68    0.90
   5   6  -9    0.53    0.32
   5   6  -8   44.52    2.72
  -5  -6   8   42.11    2.63
   5   6  -8   46.09    1.70
  -5  -6   7   32.02    2.19
   5   6  -7   34.12    1.44
   5   6  -6   17.29    0.92
  -5  -6   6   13.91    1.36
   5   6  -6   17.90    1.03
   5   6  -6   16.74    1.48
  -5  -6   5   19.08    1.49
   5   6  -5   20.62    1.61
   5   6  -4   86.36    3.13
  -5  -6   4   75.22    2.64
  -5  -6   3   21.50    1.28
   5   6  -3   22.54    1.58
   5   6  -2   93.40    3.12
  -5  -6   2   91.13    2.25
  -5  -6   1   -0.12    0.11
   5   6  -1   -0.17    0.46
   5   6   0   14.90    1.21
  -5  -6  -1    2.30    0.40
   5   6   1    2.36    0.59
  -5  -6  -2    2.70    0.48
   5   6   2    3.07    0.55
   5   6   3   65.20    2.18
  -5  -6  -4  175.72    4.02
  -5  -6  -5    8.87    0.99
  -5  -6  -6   12.05    1.28
  -5  -6  -7    2.22    0.33
  -5  -6  -7    2.02    0.64
  -5  -6  -8    0.82    0.70
  -5  -6  -8    0.51    0.21
  -5  -6  -8   -0.11    0.18
  -5  -6  -9    0.82    0.25
  -5  -6  -9    0.41    0.22
  -5  -6 -10    2.68    0.41
  -5  -6 -10    2.68    0.48
  -5  -6 -11   -0.07    0.33
  -5  -6 -12    0.14    0.33
  -5  -6 -13    0.32    0.29
  -5  -6 -14    1.28    0.27
   5   7 -13    0.54    0.12
   5   7 -12   -0.09    0.19
   5   7 -11    2.29    0.40
   5   7 -10    4.93    0.62
   5   7  -9    0.24    0.36
   5   7  -8    9.03    0.82
  -5  -7   7   15.70    1.57
   5   7  -7   19.55    1.73
   5   7  -7   17.42    1.08
   5   7  -6   23.92    1.09
   5   7  -6   26.46    1.29
  -5  -7   6   22.07    1.73
   5   7  -5    0.23    0.11
   5   7  -5    0.09    0.17
   5   7  -5   -0.06    0.38
   5   7  -4   14.52    1.38
  -5  -7   4   17.36    1.33
  -5  -7   3   19.28    1.24
   5   7  -3   19.03    1.54
   5   7  -2    3.35    0.67
  -5  -7   2    2.05    0.37
   5   7  -1   20.60    1.53
   5   7   0   47.19    2.23
  -5  -7  -1   50.27    1.75
   5   7   1   47.62    2.16
   5   7   2   71.30    2.56
  -5  -7  -2   81.49    2.43
   5   7   3    7.05    0.79
  -5  -7  -3    5.66    0.74
  -5  -7  -4    1.63    0.55
  -5  -7  -4    1.79    0.45
  -5  -7  -5   -0.60    0.38
  -5  -7  -6   10.04    1.18
  -5  -7  -7    1.47    0.33
  -5  -7  -8   33.85    1.46
  -5  -7  -8   33.96    1.44
  -5  -7  -9    0.10    0.23
  -5  -7  -9    0.08    0.21
  -5  -7 -10   12.78    0.94
  -5  -7 -10   11.34    0.82
  -5  -7 -11    5.37    0.62
  -5  -7 -11    4.05    0.46
  -5  -7 -12   -0.08    0.25
  -5  -7 -13    0.89    0.28
  -5  -7 -14    0.53    0.17
   5   8 -12    0.00    0.14
   5   8 -11    2.14    0.37
   5   8 -10    7.44    0.69
   5   8  -9    0.14    0.36
   5   8  -8   11.29    0.89
   5   8  -7   24.56    1.30
   5   8  -6   24.71    1.11
   5   8  -6   27.18    1.37
  -5  -8   6   23.54    1.87
   5   8  -5   47.64    1.53
   5   8  -5   46.96    1.75
   5   8  -4   10.81    0.83
  -5  -8   4   10.74    0.69
   5   8  -3    1.58    0.30
   5   8  -3    2.00    0.62
   5   8  -2    0.31    0.30
   5   8  -1   22.54    1.71
   5   8   0    2.44    0.56
   5   8   1   22.80    1.62
  -5  -8  -2   76.36    2.58
  -5  -8  -3   13.02    1.18
  -5  -8  -3   14.57    1.21
  -5  -8  -4   26.15    1.74
  -5  -8  -4   30.43    1.81
  -5  -8  -4   26.07    1.13
  -5  -8  -5   13.22    0.81
  -5  -8  -6   18.97    0.98
  -5  -8  -7    5.05    0.51
  -5  -8  -8   14.97    1.04
  -5  -8  -8   15.02    0.95
  -5  -8  -9    5.23    0.58
  -5  -8  -9    4.53    0.60
  -5  -8 -10    1.41    0.37
  -5  -8 -10    1.37    0.31
  -5  -8 -11    1.93    0.37
  -5  -8 -11    1.65    0.30
  -5  -8 -12    4.24    0.47
  -5  -8 -13    0.60    0.17
   5   9 -12    0.28    0.11
   5   9 -11    0.05    0.18
   5   9 -10    0.20    0.27
   5   9  -9    0.53    0.36
   5   9  -8    4.88    0.59
   5   9  -7    8.03    0.78
   5   9  -6   -0.14    0.32
   5   9  -5    5.44    0.53
   5   9  -5    4.25    0.59
   5   9  -4   13.90    0.99
  -5  -9   4   14.72    0.83
   5   9  -3    2.34    0.43
  -5  -9   3    1.80    0.30
   5   9  -2    3.65    0.50
  -5  -9   2    3.45    0.42
   5   9  -1    6.84    0.64
  -5  -9   1    7.69    0.61
   5   9   0    5.97    0.59
  -5  -9   0    6.23    0.58
  -5  -9  -1   12.80    0.82
  -5  -9  -1   12.85    0.82
  -5  -9  -2   29.53    1.76
  -5  -9  -2   26.80    1.21
  -5  -9  -2   26.10    1.19
  -5  -9  -3   31.59    1.38
  -5  -9  -3   34.13    1.99
  -5  -9  -3   32.59    1.34
  -5  -9  -4    0.17    0.29
  -5  -9  -4    0.55    0.27
  -5  -9  -5   -0.22    0.20
  -5  -9  -6   23.36    1.16
  -5  -9  -7   37.66    1.43
  -5  -9  -8   -0.02    0.37
  -5  -9  -8    0.12    0.09
  -5  -9  -9    0.46    0.36
  -5  -9  -9    0.38    0.16
  -5  -9 -10    0.21    0.24
  -5  -9 -10   -0.41    0.17
  -5  -9 -11    3.08    0.38
  -5  -9 -11    2.90    0.39
  -5  -9 -12    0.40    0.11
  -5  -9 -12    0.31    0.10
   5  10 -11    1.32    0.23
   5  10 -10    2.88    0.40
   5  10  -9    0.43    0.33
   5  10  -8    0.27    0.30
   5  10  -7    1.01    0.41
   5  10  -6   -0.47    0.37
   5  10  -5    6.33    0.59
   5  10  -5    6.18    0.76
   5  10  -4   12.24    0.96
  -5 -10   4   12.93    0.78
   5  10  -3    2.48    0.49
  -5 -10   3    2.61    0.38
   5  10  -2   -0.11    0.23
  -5 -10   2    0.12    0.16
   5  10  -1    3.47    0.49
  -5 -10   1    3.54    0.46
   5  10   0    7.94    0.71
  -5 -10   0    8.90    0.73
   5  10   1   -0.10    0.15
  -5 -10  -1   -0.20    0.10
  -5 -10  -2    0.89    0.28
  -5 -10  -2    1.01    0.32
  -5 -10  -3   -0.25    0.24
  -5 -10  -3   -0.10    0.26
  -5 -10  -4    8.59    0.80
  -5 -10  -4   10.47    1.34
  -5 -10  -4    9.80    0.83
  -5 -10  -5   19.35    1.21
  -5 -10  -5   18.38    1.06
  -5 -10  -6   59.44    2.10
  -5 -10  -6   56.65    1.87
  -5 -10  -7   14.17    0.90
  -5 -10  -7   14.00    1.08
  -5 -10  -8   -0.13    0.37
  -5 -10  -8   -0.17    0.16
  -5 -10  -9    5.66    0.65
  -5 -10 -10    4.64    0.53
  -5 -10 -11    2.66    0.34
   5  11 -10    0.89    0.23
   5  11  -9    0.50    0.27
   5  11  -7    3.85    0.57
   5  11  -6    0.29    0.40
   5  11  -5   12.63    0.78
   5  11  -5   12.97    1.01
   5  11  -4   17.79    1.18
  -5 -11   4   17.97    0.93
   5  11  -3    0.19    0.30
  -5 -11   3    0.17    0.11
   5  11  -2    6.56    0.73
  -5 -11   2    7.87    0.67
   5  11  -1   25.12    1.33
  -5 -11   1   26.09    1.25
   5  11   0    4.48    0.54
  -5 -11   0    4.96    0.62
   5  11   1    3.78    0.49
  -5 -11  -1    3.26    0.50
  -5 -11  -1    4.37    0.49
  -5 -11  -2    0.33    0.22
  -5 -11  -2    0.28    0.24
  -5 -11  -3    1.35    0.35
  -5 -11  -3    1.07    0.40
  -5 -11  -4   -0.15    0.32
  -5 -11  -4   -0.06    0.27
  -5 -11  -5   11.08    0.89
  -5 -11  -5   10.57    0.93
  -5 -11  -6    2.94    0.59
  -5 -11  -6    2.75    0.48
  -5 -11  -7    0.52    0.42
  -5 -11  -7    0.85    0.30
  -5 -11  -8    6.42    0.54
  -5 -11  -8    7.94    0.78
  -5 -11  -9   11.93    0.83
  -5 -11 -10    0.04    0.19
  -5 -11 -11    1.33    0.19
   5  12  -9    1.35    0.24
   5  12  -8    0.69    0.26
   5  12  -7    0.89    0.33
   5  12  -6    0.26    0.33
   5  12  -5    0.14    0.33
   5  12  -4    2.14    0.50
   5  12  -3   13.24    1.00
  -5 -12   3   13.34    0.81
   5  12  -2    0.03    0.29
  -5 -12   2    0.13    0.21
  -5 -12   1    0.45    0.29
   5  12  -1    0.67    0.27
   5  12   0    0.00    0.06
  -5 -12   0    0.47    0.25
   5  12   1    0.14    0.14
  -5 -12  -1    0.10    0.26
  -5 -12  -2    1.89    0.34
  -5 -12  -2    1.69    0.47
  -5 -12  -3    0.62    0.29
  -5 -12  -3    0.19    0.37
  -5 -12  -4   -0.44    0.30
  -5 -12  -4    0.18    0.36
  -5 -12  -5    5.33    0.64
  -5 -12  -5    4.96    0.64
  -5 -12  -6    5.39    0.60
  -5 -12  -6    5.39    0.65
  -5 -12  -7    0.30    0.31
  -5 -12  -7    0.26    0.21
  -5 -12  -8    0.38    0.33
  -5 -12  -8    0.63    0.16
  -5 -12  -9    0.15    0.22
  -5 -12 -10   -0.08    0.11
   5  13  -8    0.05    0.13
   5  13  -7   -0.09    0.18
   5  13  -6    1.37    0.34
   5  13  -5    8.19    0.71
   5  13  -4    0.21    0.11
   5  13  -4   -0.13    0.29
   5  13  -3    2.47    0.48
  -5 -13   3    2.10    0.31
   5  13  -2    1.45    0.39
  -5 -13   2    1.64    0.33
   5  13  -1    0.35    0.22
  -5 -13   1    0.18    0.20
   5  13   0    0.77    0.26
  -5 -13   0    0.49    0.29
  -5 -13  -1    7.49    0.70
  -5 -13  -2    1.84    0.45
  -5 -13  -3    2.86    0.43
  -5 -13  -3    3.15    0.53
  -5 -13  -4    0.28    0.24
  -5 -13  -4    0.10    0.30
  -5 -13  -5    4.88    0.56
  -5 -13  -5    4.36    0.52
  -5 -13  -6    0.61    0.30
  -5 -13  -6    0.68    0.27
  -5 -13  -7    1.80    0.35
  -5 -13  -7    1.79    0.28
  -5 -13  -8    0.29    0.20
  -5 -13  -8   -0.02    0.07
  -5 -13  -9    1.92    0.24
   5  14  -6   -0.14    0.15
   5  14  -5    4.85    0.47
   5  14  -4    0.91    0.28
   5  14  -3    0.07    0.10
   5  14  -3    0.48    0.25
   5  14  -2    0.42    0.26
  -5 -14   2    0.39    0.15
   5  14  -1    0.02    0.13
  -5 -14   1    0.42    0.20
   5  14   0    2.79    0.34
  -5 -14   0    2.86    0.41
  -5 -14  -1    0.32    0.25
  -5 -14  -2   -0.15    0.24
  -5 -14  -3    0.17    0.24
  -5 -14  -4   -0.13    0.13
  -5 -14  -4    0.09    0.20
  -5 -14  -5    0.69    0.22
  -5 -14  -5    0.61    0.20
  -5 -14  -6    5.19    0.41
  -5 -14  -6    4.23    0.39
  -5 -14  -7    0.26    0.11
   5  15  -4    4.18    0.33
   5  15  -3    0.28    0.10
   5  15  -2    0.05    0.06
   5  15  -1    3.00    0.29
  -5 -15   1    3.18    0.27
  -5 -15   0    1.23    0.21
  -5 -15  -1    0.99    0.21
  -5 -15  -2    0.87    0.20
  -5 -15  -3    0.15    0.13
  -5 -15  -4   -0.08    0.09
  -6  11  -2    0.53    0.13
  -6  10   2    0.09    0.09
  -6  10   1    0.07    0.15
  -6  10   0    2.38    0.36
  -6  10  -1   35.46    1.24
  -6  10  -2   10.61    0.68
  -6  10  -3    0.08    0.17
  -6  10  -4    1.30    0.25
  -6  10  -5    0.15    0.08
  -6  10  -5   -0.13    0.18
  -6  10  -6    0.09    0.13
  -6  10  -7    0.13    0.09
  -6   9   4    0.48    0.14
  -6   9   3   -0.01    0.14
  -6   9   2    2.57    0.41
  -6   9   1   14.10    0.91
  -6   9   0    4.22    0.57
  -6   9  -1    0.56    0.33
  -6   9  -2    1.66    0.41
  -6   9  -3    0.67    0.31
  -6   9  -4    0.23    0.22
  -6   9  -5    0.11    0.18
  -6   9  -6    0.17    0.08
  -6   9  -6    0.12    0.24
  -6   9  -7    1.51    0.31
  -6   9  -8   -0.02    0.14
  -6   9  -9    0.72    0.14
   6  -8  -7    0.29    0.12
   6  -8  -6    0.09    0.14
   6  -8  -5   -0.05    0.17
  -6   8   5    0.09    0.11
   6  -8  -4    2.02    0.33
  -6   8   4    2.47    0.38
  -6   8   3    4.66    0.56
   6  -8  -3    4.97    0.48
  -6   8   2    0.80    0.38
  -6   8   1    8.72    0.81
  -6   8   0   11.87    0.96
  -6   8  -1    1.56    0.48
  -6   8  -2    0.12    0.28
  -6   8  -3    3.16    0.54
  -6   8  -4   10.01    0.81
  -6   8  -5    7.61    0.66
  -6   8  -6    0.75    0.21
  -6   8  -7    3.71    0.52
  -6   8  -8   -0.34    0.27
  -6   8  -9    0.24    0.20
  -6   8 -10    6.72    0.45
   6  -7  -8    1.47    0.25
   6  -7  -7    1.05    0.29
   6  -7  -6    2.20    0.38
  -6   7   6    2.52    0.33
  -6   7   5   18.16    0.99
   6  -7  -5   17.05    0.95
  -6   7   4    8.34    0.74
   6  -7  -4    9.15    0.73
  -6   7   3    0.58    0.33
   6  -7  -3    0.82    0.27
   6  -7  -2   -0.13    0.15
  -6   7   2    0.34    0.31
  -6   7   1   -0.62    0.37
  -6   7   0    5.85    0.72
  -6   7  -1    0.70    0.40
  -6   7  -2    1.75    0.47
  -6   7  -3    6.57    0.70
  -6   7  -4    2.10    0.44
  -6   7  -5    2.03    0.37
  -6   7  -6    0.14    0.13
  -6   7  -7    4.81    0.50
  -6   7  -8    8.34    0.63
  -6   7  -8    8.48    0.72
  -6   7  -9    4.71    0.45
  -6   7  -9    4.87    0.53
  -6   7 -10    1.47    0.24
  -6   7 -10    1.15    0.27
  -6   7 -11    0.08    0.14
  -6   7 -12    0.30    0.08
   6  -6  -9    0.46    0.20
   6  -6  -8    1.23    0.32
   6  -6  -7    3.48    0.54
   6  -6  -7    2.92    0.48
   6  -6  -6    2.55    0.53
   6  -6  -6    2.63    0.48
  -6   6   6    3.24    0.41
   6  -6  -5    0.98    0.36
   6  -6  -5    1.41    0.40
   6  -6  -4    0.22    0.24
   6  -6  -4    0.26    0.27
   6  -6  -3    6.63    0.71
  -6   6   3    7.78    0.70
   6  -6  -3    7.77    0.70
   6  -6  -2    2.68    0.43
   6  -6  -2    2.13    0.38
  -6   6   2    2.05    0.39
   6  -6  -1    7.34    0.69
  -6   6   1    5.92    0.68
  -6   6   0   20.66    1.27
  -6   6  -1    4.90    0.64
  -6   6  -1    4.88    0.67
  -6   6  -2    6.49    0.72
  -6   6  -2    5.40    0.69
  -6   6  -3   -0.08    0.21
  -6   6  -3    0.24    0.25
  -6   6  -4   10.16    0.79
  -6   6  -4   10.28    0.83
  -6   6  -5   20.08    1.12
  -6   6  -5   18.58    1.05
  -6   6  -6    3.73    0.48
  -6   6  -6    2.94    0.39
  -6   6  -7    8.12    0.71
  -6   6  -8    3.90    0.51
  -6   6  -8    4.53    0.60
  -6   6  -9   -0.11    0.18
  -6   6  -9   -0.08    0.29
  -6   6 -10    0.24    0.19
  -6   6 -10    0.41    0.29
  -6   6 -11    6.47    0.52
  -6   6 -11    7.39    0.56
  -6   6 -12   -0.08    0.09
  -6   6 -12   -0.07    0.12
   6  -5 -10    0.22    0.15
   6  -5  -9    1.13    0.32
   6  -5  -8    0.42    0.29
   6  -5  -8    0.60    0.35
   6  -5  -7    0.54    0.38
   6  -5  -7    0.36    0.37
   6  -5  -6    1.92    0.49
   6  -5  -6    1.65    0.46
   6  -5  -5   -0.10    0.30
   6  -5  -5    0.13    0.34
   6  -5  -4    0.35    0.29
   6  -5  -4   -0.14    0.30
   6  -5  -3   16.21    1.10
   6  -5  -3   17.47    1.06
  -6   5   3   17.68    1.08
   6  -5  -2   16.39    1.05
  -6   5   2   16.11    1.08
   6  -5  -2   15.54    1.66
   6  -5  -2   15.47    1.78
   6  -5  -2   18.35    1.01
   6  -5  -1   32.35    1.40
   6  -5  -1   32.54    2.33
  -6   5   1   28.98    1.46
   6  -5  -1   31.42    2.14
   6  -5   0    6.96    1.11
   6  -5   0    6.80    1.19
  -6   5   0    6.83    0.74
   6  -5   1    0.47    0.54
  -6   5  -1    0.28    0.19
  -6   5  -2   13.01    0.97
   6  -5   2   10.99    1.26
  -6   5  -3    2.26    0.39
  -6   5  -3    2.08    0.35
  -6   5  -3    1.32    0.39
  -6   5  -4    1.58    0.34
   6  -5   4    2.13    0.85
  -6   5  -4    1.62    0.37
  -6   5  -4    1.49    0.33
  -6   5  -5   12.55    0.90
  -6   5  -5   12.66    0.84
   6  -5   5   12.36    1.58
  -6   5  -6    5.82    0.63
  -6   5  -7    7.07    0.70
  -6   5  -8    0.53    0.30
  -6   5  -8    0.78    0.39
  -6   5  -9    0.21    0.23
  -6   5  -9    0.54    0.33
  -6   5 -10   -0.22    0.22
  -6   5 -10    0.03    0.28
  -6   5 -11    2.65    0.42
  -6   5 -11    3.09    0.44
  -6   5 -12    0.45    0.22
  -6   5 -12    0.59    0.21
  -6   5 -13    0.42    0.15
  -6   5 -13    0.32    0.13
   6  -4 -11    0.37    0.15
   6  -4 -10    1.46    0.33
   6  -4  -9    4.25    0.52
   6  -4  -9    3.62    0.55
   6  -4  -8    2.45    0.50
   6  -4  -8    2.72    0.55
   6  -4  -7    0.10    0.36
   6  -4  -7    0.01    0.41
   6  -4  -6   57.31    2.12
   6  -4  -6   55.01    2.01
   6  -4  -5   28.67    1.50
   6  -4  -5   28.76    1.46
   6  -4  -4    3.62    0.59
  -6   4   4    4.11    0.53
   6  -4  -4    4.95    1.40
   6  -4  -4    3.62    0.58
   6  -4  -3    2.34    0.44
   6  -4  -3    2.39    0.78
   6  -4  -3    1.64    0.87
  -6   4   3    2.67    0.42
   6  -4  -3    2.21    0.40
   6  -4  -2   21.12    1.17
   6  -4  -2   22.00    1.49
   6  -4  -2   22.27    1.76
  -6   4   2   20.65    1.17
   6  -4  -2   20.23    1.71
   6  -4  -2   24.63    1.16
   6  -4  -1    1.47    0.35
   6  -4  -1    2.09    0.61
  -6   4   1    1.45    0.33
   6  -4  -1    1.34    0.63
   6  -4   0    0.29    0.32
   6  -4   0    0.53    0.51
   6  -4   0    0.04    0.30
  -6   4   0    0.31    0.19
   6  -4   1   59.82    2.52
  -6   4  -1   62.35    2.00
   6  -4   2    0.27    0.25
  -6   4  -2    0.40    0.20
   6  -4   3    2.36    0.51
  -6   4  -3    1.72    0.40
  -6   4  -4    7.29    0.65
  -6   4  -4    8.06    0.64
   6  -4   4    6.82    0.92
  -6   4  -4    6.30    0.64
  -6   4  -5    6.17    0.62
   6  -4   5    5.11    0.93
  -6   4  -5    7.31    0.61
  -6   4  -5    6.65    0.64
  -6   4  -5    6.17    0.68
  -6   4  -6    0.34    0.23
   6  -4   6    1.40    0.80
  -6   4  -6    0.73    0.31
  -6   4  -7   18.89    1.13
  -6   4  -8   39.94    1.67
  -6   4  -8   37.39    1.55
  -6   4  -9    2.61    0.50
  -6   4  -9    2.56    0.49
  -6   4 -10   11.74    0.91
  -6   4 -10   11.56    0.85
  -6   4 -11    0.64    0.32
  -6   4 -11    0.53    0.28
  -6   4 -12    0.87    0.32
  -6   4 -12    0.58    0.23
  -6   4 -13    0.35    0.20
  -6   4 -13   -0.09    0.14
  -6   4 -14   -0.03    0.07
  -6   4 -14   -0.17    0.06
   6  -3 -11    0.03    0.20
   6  -3 -10    0.90    0.25
   6  -3 -10    0.82    0.36
   6  -3  -9    3.40    0.49
   6  -3  -9    3.78    0.64
   6  -3  -8    5.69    0.71
   6  -3  -8    4.99    0.72
   6  -3  -7    4.47    0.67
   6  -3  -7    3.54    0.63
   6  -3  -6   28.12    1.48
   6  -3  -6   26.62    1.44
   6  -3  -5    2.32    0.49
   6  -3  -5    2.79    0.55
   6  -3  -4   -0.42    0.28
  -6   3   4    0.31    0.23
   6  -3  -4   -0.02    0.25
   6  -3  -3    0.82    0.27
   6  -3  -3    0.60    0.50
   6  -3  -3    1.22    0.56
  -6   3   3    0.45    0.25
   6  -3  -3    1.04    0.31
   6  -3  -2   11.42    0.83
   6  -3  -2   12.72    1.20
   6  -3  -2   11.93    1.21
  -6   3   2   10.43    0.81
   6  -3  -1    4.42    0.79
   6  -3  -1    4.80    0.71
   6  -3   0   -0.20    0.19
   6  -3   0   -0.02    0.11
   6  -3   1    5.78    0.71
   6  -3   2    2.27    0.44
   6  -3   3    5.68    0.73
   6  -3   4   14.82    1.17
  -6   3  -5    0.25    0.14
   6  -3   5    0.13    0.38
  -6   3  -5    0.18    0.19
  -6   3  -5   -0.01    0.16
  -6   3  -6    2.68    0.43
   6  -3   6    3.54    0.69
  -6   3  -6    3.15    0.44
  -6   3  -6    2.94    0.46
  -6   3  -7    6.73    0.68
  -6   3  -7    6.12    0.71
  -6   3  -8    7.92    0.77
  -6   3  -8    8.89    0.76
  -6   3  -8    9.23    0.91
  -6   3  -9    0.44    0.32
  -6   3  -9    0.80    0.33
  -6   3  -9    0.37    0.32
  -6   3 -10   19.74    1.20
  -6   3 -10   21.35    1.14
  -6   3 -11   -0.03    0.33
  -6   3 -11    0.59    0.28
  -6   3 -12    3.18    0.52
  -6   3 -12    3.25    0.43
  -6   3 -13    1.39    0.34
  -6   3 -13    1.21    0.25
  -6   3 -14    0.67    0.21
  -6   3 -14    0.39    0.11
   6  -2 -12    0.62    0.18
   6  -2 -12    0.64    0.14
   6  -2 -11    1.13    0.19
   6  -2 -11    1.58    0.37
   6  -2 -10    2.69    0.40
   6  -2 -10    3.34    0.56
   6  -2  -9    1.96    0.43
   6  -2  -9    2.22    0.59
   6  -2  -8   13.95    1.10
   6  -2  -8   13.28    1.01
   6  -2  -7   13.67    1.09
   6  -2  -7   13.74    1.06
   6  -2  -6    2.95    0.54
   6  -2  -5   29.80    1.48
   6  -2  -4    0.61    0.22
   6  -2  -4    0.04    0.40
   6  -2  -3    9.10    1.01
   6  -2  -3    8.59    1.04
   6  -2  -2    5.31    0.82
   6  -2  -2    5.46    0.76
   6  -2  -1   34.68    1.97
   6  -2  -1   33.87    1.75
   6  -2   0   -0.02    0.09
   6  -2   0   -0.13    0.16
   6  -2   1    6.41    0.69
   6  -2   1    7.21    0.93
   6  -2   2   29.17    1.44
   6  -2   3    1.56    0.36
   6  -2   4   12.87    0.98
  -6   2  -4   14.93    1.31
   6  -2   5    4.07    0.57
  -6   2  -5    4.52    0.85
  -6   2  -6    0.97    0.24
  -6   2  -6    0.29    0.15
  -6   2  -7    2.83    0.44
  -6   2  -7    1.63    0.31
  -6   2  -7    2.14    0.44
  -6   2  -8    0.43    0.30
  -6   2  -8    0.46    0.19
  -6   2  -8    0.50    0.22
  -6   2  -8    0.48    0.27
  -6   2  -9   26.74    1.37
  -6   2  -9   27.53    1.28
  -6   2  -9   27.18    1.25
  -6   2  -9   27.93    1.50
  -6   2 -10    3.70    0.59
  -6   2 -10    3.20    0.46
  -6   2 -10    3.54    0.51
  -6   2 -10    3.79    0.60
  -6   2 -11    1.22    0.45
  -6   2 -11    2.05    0.34
  -6   2 -11    2.10    0.41
  -6   2 -12   11.45    0.91
  -6   2 -12   10.70    0.74
  -6   2 -13    3.28    0.51
  -6   2 -13    3.18    0.38
  -6   2 -14    0.84    0.26
  -6   2 -14    0.29    0.13
   6  -1 -12    4.15    0.32
   6  -1 -12    4.79    0.42
   6  -1 -11    1.45    0.24
   6  -1 -11    1.54    0.40
   6  -1 -10   11.90    0.80
   6  -1 -10   12.45    0.96
   6  -1  -9    2.41    0.45
   6  -1  -9    3.22    0.63
   6  -1  -8    1.53    0.41
   6  -1  -8    1.31    0.46
   6  -1  -7   13.24    1.01
   6  -1  -7   13.28    1.56
   6  -1  -7   11.77    0.89
   6  -1  -6    5.27    0.67
   6  -1  -6    5.69    0.97
   6  -1  -6    5.64    0.59
   6  -1  -5    2.56    0.66
   6  -1  -5    3.20    0.51
   6  -1  -5    3.24    0.45
   6  -1  -4  108.28    2.63
   6  -1  -4  114.11    3.78
   6  -1  -4  113.92    3.36
   6  -1  -3   41.71    2.08
   6  -1  -2   25.54    1.62
   6  -1  -1    1.36    0.44
   6  -1  -1    0.73    0.24
   6  -1   0   38.43    2.01
   6  -1   0   38.92    1.62
   6  -1   1    7.09    0.66
   6  -1   1    6.99    0.89
  -6   1  -1    8.19    0.74
   6  -1   2    0.49    0.51
   6  -1   2    0.69    0.24
  -6   1  -2    1.18    0.30
   6  -1   3   81.43    2.15
  -6   1  -3   82.81    2.72
   6  -1   4    2.18    0.36
  -6   1  -4    2.12    0.52
  -6   1  -5    4.64    0.80
   6  -1   6   16.46    1.39
  -6   1  -6   17.19    1.59
  -6   1  -7   70.25    2.00
  -6   1  -7   71.81    3.43
  -6   1  -7   68.56    1.88
  -6   1  -7   71.79    2.19
  -6   1  -8   46.40    1.71
  -6   1  -8   45.41    1.59
  -6   1  -8   47.46    1.56
  -6   1  -8   46.21    1.82
  -6   1  -9   69.24    2.16
  -6   1  -9   71.08    1.98
  -6   1  -9   69.39    2.01
  -6   1  -9   69.25    2.26
  -6   1 -10   23.31    1.31
  -6   1 -10   22.63    1.14
  -6   1 -10   23.68    1.20
  -6   1 -10   22.47    1.30
  -6   1 -11    6.33    0.74
  -6   1 -11    7.10    0.64
  -6   1 -11    6.55    0.63
  -6   1 -11    5.31    0.65
  -6   1 -12    0.09    0.38
  -6   1 -12   -0.28    0.21
  -6   1 -12    0.22    0.20
  -6   1 -13    5.96    0.63
  -6   1 -13    5.49    0.49
  -6   1 -13    4.96    0.46
  -6   1 -14    1.67    0.34
  -6   1 -14    1.38    0.23
   6   0 -12   -0.04    0.19
   6   0 -11    4.36    0.40
   6   0 -11    5.21    0.61
   6   0 -10    4.43    0.50
   6   0 -10    5.86    0.66
   6   0  -9    1.37    0.36
   6   0  -9    1.26    0.31
   6   0  -9    0.93    0.39
   6   0  -8    1.03    0.36
   6   0  -8    1.22    0.34
   6   0  -8    1.57    0.46
   6   0  -7   11.56    0.93
   6   0  -7   10.08    0.76
   6   0  -7    9.44    1.29
   6   0  -7   11.42    0.86
   6   0  -6   29.34    2.21
   6   0  -6   27.73    1.38
   6   0  -6   25.27    1.15
   6   0  -6   26.30    1.23
   6   0  -5    5.80    0.62
   6   0  -5    7.09    1.09
   6   0  -5    5.28    0.76
   6   0  -5    6.20    0.57
   6   0  -4    0.92    0.39
   6   0  -3   27.97    1.64
   6   0  -2    1.90    0.51
   6   0  -1   14.88    1.20
   6   0   0    1.75    0.55
   6   0   1    6.32    0.93
  -6   0  -1    6.06    0.67
  -6   0  -2   12.57    0.99
   6   0   2   11.65    0.70
   6   0   2   10.51    1.09
   6   0   3    4.55    0.44
   6   0   3    4.88    0.83
  -6   0  -3    3.79    0.60
   6   0   4    2.23    0.59
  -6   0  -4    2.37    0.53
   6   0   5    3.72    0.66
  -6   0  -5    4.10    0.69
   6   0   6   43.49    2.08
  -6   0  -6   44.18    2.45
  -6   0  -7    1.72    0.59
  -6   0  -8    0.54    0.22
  -6   0  -8    0.56    0.20
  -6   0  -8    0.29    0.19
  -6   0  -8    0.22    0.17
  -6   0  -9    4.62    0.61
  -6   0  -9    4.00    0.48
  -6   0  -9    4.52    0.56
  -6   0  -9    4.01    0.57
  -6   0 -10   13.45    0.99
  -6   0 -10   14.46    0.98
  -6   0 -10   14.60    1.03
  -6   0 -10   14.01    0.89
  -6   0 -11    0.66    0.40
  -6   0 -11    1.31    0.28
  -6   0 -11    0.65    0.33
  -6   0 -11    0.85    0.30
  -6   0 -12   14.26    0.99
  -6   0 -12   14.91    0.88
  -6   0 -12   14.38    0.92
  -6   0 -12   14.89    0.92
  -6   0 -13    0.84    0.33
  -6   0 -13    0.72    0.20
  -6   0 -13    0.97    0.26
  -6   0 -14    0.59    0.25
  -6   0 -14    0.52    0.12
  -6   0 -14    0.73    0.17
   6   1 -13    0.06    0.08
   6   1 -12    0.37    0.25
   6   1 -11    5.21    0.57
   6   1 -10   12.54    0.82
   6   1 -10   12.45    0.83
   6   1 -10   13.41    0.94
   6   1  -9    9.12    0.76
   6   1  -9    7.93    0.70
   6   1  -9    8.73    0.80
   6   1  -8    5.32    0.63
   6   1  -8    5.44    0.57
   6   1  -8    4.59    0.58
   6   1  -7    1.57    0.38
   6   1  -7    1.08    0.26
   6   1  -7    0.96    0.33
   6   1  -6   16.66    1.07
   6   1  -6   16.29    1.64
   6   1  -6   14.24    0.83
   6   1  -6   16.57    0.96
   6   1  -5   19.59    1.36
   6   1  -4    7.73    0.87
   6   1  -3   17.35    1.26
   6   1  -2  115.13    3.22
   6   1  -1    8.02    0.90
   6   1   0   35.22    1.82
   6   1   1    4.45    0.76
   6   1   2    1.19    0.58
  -6  -1  -2    2.40    0.54
   6   1   3    0.29    0.42
  -6  -1  -3    0.36    0.37
   6   1   4    9.35    0.97
  -6  -1  -4   11.07    1.05
   6   1   5   17.77    1.26
  -6  -1  -5   18.85    1.47
  -6  -1  -6   13.47    1.34
   6   1   6   14.09    1.08
  -6  -1  -7    3.11    0.69
  -6  -1  -8    0.86    0.26
  -6  -1  -8    0.31    0.46
  -6  -1  -8    0.89    0.27
  -6  -1  -9    0.05    0.18
  -6  -1  -9    0.73    0.29
  -6  -1  -9   -0.09    0.67
  -6  -1  -9   -0.53    0.26
  -6  -1 -10   22.82    1.26
  -6  -1 -10   24.42    1.12
  -6  -1 -10   23.52    1.25
  -6  -1 -10   22.62    1.25
  -6  -1 -11   10.53    0.89
  -6  -1 -11   11.53    0.79
  -6  -1 -11   11.40    0.89
  -6  -1 -11    8.96    0.78
  -6  -1 -12    1.12    0.33
  -6  -1 -12    0.72    0.24
  -6  -1 -12    0.83    0.33
  -6  -1 -12    0.43    0.16
  -6  -1 -13   -0.01    0.22
  -6  -1 -13    0.69    0.20
  -6  -1 -13    0.21    0.23
  -6  -1 -14   -0.03    0.09
  -6  -1 -14    0.19    0.16
  -6  -1 -15    0.04    0.06
   6   2 -13    0.36    0.14
   6   2 -12    5.51    0.51
   6   2 -12    5.83    0.50
   6   2 -11    0.94    0.27
   6   2 -11    1.14    0.36
   6   2 -10   10.39    0.73
   6   2 -10   10.10    0.72
   6   2 -10   11.36    0.87
   6   2  -9   20.20    1.12
   6   2  -9   18.86    1.02
   6   2  -9   19.90    1.15
   6   2  -8   13.71    0.96
   6   2  -8   13.67    1.61
   6   2  -8   14.30    0.97
   6   2  -8   13.02    0.83
   6   2  -7    0.16    0.20
   6   2  -7    0.11    0.20
   6   2  -7    0.14    0.22
   6   2  -6    9.24    0.77
   6   2  -6    9.35    0.72
   6   2  -5   39.74    1.99
   6   2  -4    2.88    0.52
   6   2  -3    0.34    0.28
   6   2  -2    4.01    0.65
   6   2  -1   97.34    2.93
   6   2   0   10.96    1.05
   6   2   1    4.72    0.77
   6   2   2  117.19    3.12
   6   2   3  151.19    3.51
  -6  -2  -3  170.27    3.69
   6   2   4    0.14    0.28
  -6  -2  -4    0.43    0.41
  -6  -2  -5   23.69    1.62
   6   2   5   21.79    1.30
  -6  -2  -6    1.39    0.49
  -6  -2  -7   -0.11    0.29
  -6  -2  -8    4.91    0.53
  -6  -2  -8    4.21    0.86
  -6  -2  -8    5.18    0.55
  -6  -2  -9   10.16    0.79
  -6  -2  -9   10.81    1.50
  -6  -2  -9   10.74    0.83
  -6  -2 -10    0.61    0.27
  -6  -2 -10    0.31    0.27
  -6  -2 -10    0.47    0.28
  -6  -2 -11    0.08    0.19
  -6  -2 -11    0.26    0.29
  -6  -2 -11    0.07    0.18
  -6  -2 -12    0.32    0.25
  -6  -2 -12    0.74    0.40
  -6  -2 -13    1.87    0.36
  -6  -2 -13    1.81    0.39
  -6  -2 -14    3.26    0.38
  -6  -2 -14    2.47    0.36
  -6  -2 -15    3.71    0.32
   6   3 -13    0.84    0.16
   6   3 -12    1.29    0.29
   6   3 -11   -0.02    0.12
   6   3 -11   -0.02    0.27
   6   3 -10    2.94    0.38
   6   3 -10    3.78    0.58
   6   3  -9    4.73    0.54
   6   3  -9    4.42    0.48
   6   3  -9    4.73    0.60
   6   3  -8   11.82    1.52
   6   3  -8   11.35    0.86
   6   3  -8   12.36    0.91
   6   3  -7   -0.07    0.50
   6   3  -7    0.15    0.17
   6   3  -7    0.30    0.25
   6   3  -6   -0.13    0.43
   6   3  -6   -0.23    0.13
   6   3  -6   -0.47    0.22
   6   3  -5    4.51    0.70
   6   3  -4    1.79    0.41
   6   3  -3    7.69    0.90
   6   3  -2    9.77    0.99
   6   3  -1    1.16    0.48
   6   3   0    1.16    0.60
   6   3   1    7.88    0.89
   6   3   2   12.26    1.06
   6   3   3    0.10    0.36
  -6  -3  -4   12.40    1.14
   6   3   4    9.22    0.85
  -6  -3  -5   21.05    1.52
   6   3   5   22.42    1.25
  -6  -3  -6   12.46    1.26
  -6  -3  -7    0.85    0.38
  -6  -3  -8   25.65    2.04
  -6  -3  -8   27.88    1.27
  -6  -3  -9    0.92    0.24
  -6  -3  -9    1.00    0.68
  -6  -3  -9    0.96    0.31
  -6  -3 -10    0.65    0.20
  -6  -3 -10   -0.17    0.74
  -6  -3 -10    0.48    0.31
  -6  -3 -11   23.96    1.23
  -6  -3 -11   21.83    1.12
  -6  -3 -12    2.05    0.36
  -6  -3 -12    1.63    0.48
  -6  -3 -13    0.69    0.21
  -6  -3 -13    0.57    0.31
  -6  -3 -14    0.02    0.22
  -6  -3 -15    0.60    0.17
   6   4 -13    0.49    0.14
   6   4 -12    7.06    0.54
   6   4 -11    1.83    0.41
   6   4 -10    0.64    0.39
   6   4  -9    5.54    0.57
   6   4  -9    6.21    0.69
   6   4  -8   27.53    1.30
   6   4  -8   30.79    1.40
   6   4  -7    5.17    0.59
   6   4  -7    4.46    0.56
   6   4  -6    7.16    0.65
   6   4  -6    6.88    0.93
   6   4  -6    6.98    0.63
   6   4  -5    8.70    1.02
   6   4  -4   21.26    1.49
   6   4  -3    1.47    0.43
   6   4  -2   79.87    2.76
   6   4  -1  104.45    3.10
   6   4   0   19.24    1.36
   6   4   1   91.30    2.79
   6   4   2   62.91    2.26
   6   4   3   24.74    1.40
   6   4   4    1.50    0.36
  -6  -4  -4    3.50    0.69
  -6  -4  -5  137.85    3.87
  -6  -4  -6    2.77    0.60
  -6  -4  -7   -0.14    0.14
  -6  -4  -8    9.88    1.31
  -6  -4  -8    8.68    0.72
  -6  -4  -9    1.12    0.67
  -6  -4  -9    1.13    0.30
  -6  -4 -10    9.37    0.85
  -6  -4 -11   14.97    1.04
  -6  -4 -12    7.70    0.77
  -6  -4 -13    1.02    0.34
  -6  -4 -14    1.25    0.28
  -6  -4 -15    0.01    0.11
   6   5 -13    0.31    0.11
   6   5 -12    0.78    0.26
   6   5 -11   -0.01    0.27
   6   5 -10    2.66    0.51
   6   5  -9    0.70    0.37
   6   5  -8    5.10    0.56
   6   5  -8    5.78    0.65
   6   5  -7    0.92    0.25
   6   5  -7    1.15    0.34
   6   5  -6   16.63    0.96
   6   5  -6   16.99    1.51
   6   5  -6   17.11    0.99
   6   5  -5   38.49    2.18
   6   5  -4   17.94    1.42
   6   5  -3   94.77    3.19
   6   5  -2   72.31    2.72
   6   5  -1    5.49    0.83
   6   5   0   29.77    1.70
   6   5   1  105.83    3.07
   6   5   2   46.45    1.99
   6   5   3    1.79    0.45
  -6  -5  -4    0.22    0.32
   6   5   4   -0.37    0.16
  -6  -5  -5    2.11    0.54
  -6  -5  -6    0.21    0.25
  -6  -5  -7   53.50    2.83
  -6  -5  -7   56.72    1.74
  -6  -5  -8   18.56    1.83
  -6  -5  -8   18.68    1.06
  -6  -5  -8   17.99    0.97
  -6  -5  -9    4.26    1.07
  -6  -5  -9    4.30    0.56
  -6  -5  -9    3.96    0.44
  -6  -5 -10   10.55    0.88
  -6  -5 -11    9.41    0.84
  -6  -5 -12   -0.18    0.35
  -6  -5 -13    0.50    0.30
  -6  -5 -14   -0.31    0.23
  -6  -5 -15    1.07    0.18
   6   6 -13    1.37    0.18
   6   6 -12    0.78    0.22
   6   6 -11   -0.05    0.26
   6   6 -10    0.44    0.37
   6   6  -9    0.89    0.40
   6   6  -8    0.93    0.22
   6   6  -8    0.94    0.38
   6   6  -7   11.37    0.81
  -6  -6   7    8.26    1.12
   6   6  -7   11.58    1.43
   6   6  -7   11.13    0.86
   6   6  -6    0.38    0.25
   6   6  -6   -0.10    0.48
   6   6  -6    0.34    0.18
  -6  -6   6    0.93    0.53
   6   6  -5   12.73    0.83
   6   6  -5   12.04    0.86
   6   6  -5   11.43    1.25
   6   6  -4    2.43    0.58
  -6  -6   4    2.20    0.55
   6   6  -3   -0.05    0.19
   6   6  -2    8.84    1.01
   6   6  -1  129.34    3.73
   6   6   0   26.17    1.67
   6   6   1    0.63    0.34
   6   6   2   37.43    1.87
   6   6   3   25.19    1.46
   6   6   4   52.41    1.99
  -6  -6  -4   50.30    2.31
  -6  -6  -5   94.84    3.34
  -6  -6  -6   13.67    1.38
  -6  -6  -7    4.35    0.87
  -6  -6  -7    6.00    0.58
  -6  -6  -7    5.66    0.58
  -6  -6  -8    0.23    0.19
  -6  -6  -8   -0.44    0.67
  -6  -6  -8    0.36    0.21
  -6  -6  -9    0.50    0.20
  -6  -6  -9    0.85    0.92
  -6  -6  -9    0.48    0.26
  -6  -6 -10    1.48    0.32
  -6  -6 -10    1.36    0.40
  -6  -6 -11    0.12    0.31
  -6  -6 -12   11.32    0.85
  -6  -6 -13    0.72    0.30
  -6  -6 -14   -0.03    0.16
   6   7 -12   -0.32    0.16
   6   7 -11    2.63    0.40
   6   7 -10   -0.11    0.32
   6   7  -9    8.87    0.79
   6   7  -8    6.65    0.71
   6   7  -7   -0.44    0.30
   6   7  -7    0.32    0.18
   6   7  -6    6.55    0.63
   6   7  -6    7.79    0.75
   6   7  -6    7.83    1.21
   6   7  -5    1.68    0.34
   6   7  -5    1.90    0.41
   6   7  -5    1.16    0.59
   6   7  -4  104.85    2.32
   6   7  -4   97.56    2.42
   6   7  -4   98.14    3.73
   6   7  -3   28.16    1.98
   6   7  -2   74.37    3.10
   6   7  -1    3.77    0.81
   6   7   0    5.17    0.82
   6   7   1    0.20    0.31
   6   7   2    1.77    0.44
   6   7   3   10.97    1.01
  -6  -7  -4   80.52    3.02
  -6  -7  -5   38.62    2.20
  -6  -7  -5   36.48    1.44
  -6  -7  -6    2.29    0.41
  -6  -7  -6    3.12    0.74
  -6  -7  -7   10.20    1.31
  -6  -7  -7   11.21    0.80
  -6  -7  -7   10.50    0.83
  -6  -7  -8    0.32    0.29
  -6  -7  -8    0.39    0.20
  -6  -7  -9    7.76    0.73
  -6  -7  -9    8.62    0.75
  -6  -7 -10    4.63    0.60
  -6  -7 -10    3.99    0.50
  -6  -7 -11    0.37    0.18
  -6  -7 -11    0.54    0.32
  -6  -7 -12    0.69    0.32
  -6  -7 -13    0.00    0.19
  -6  -7 -14   -0.02    0.09
   6   8 -12    2.88    0.28
   6   8 -11    3.30    0.39
   6   8 -10    0.28    0.28
   6   8  -9    7.29    0.71
   6   8  -8   43.79    1.65
   6   8  -7    1.92    0.46
   6   8  -7    1.38    0.32
   6   8  -6    7.32    0.65
   6   8  -6    7.17    0.79
   6   8  -5   70.75    1.97
   6   8  -5   70.69    2.20
   6   8  -5   73.67    3.51
   6   8  -4    7.58    0.72
   6   8  -4    6.62    1.00
  -6  -8   4    7.55    0.62
   6   8  -3    1.23    0.30
   6   8  -3    1.66    0.66
  -6  -8   3    1.25    0.26
   6   8  -2    5.61    0.56
   6   8  -2    6.48    0.99
  -6  -8   2    6.04    0.54
   6   8  -1    3.52    0.73
   6   8   0    1.66    0.51
   6   8   1   35.29    2.05
   6   8   2   25.35    1.71
   6   8   3    0.50    0.34
  -6  -8  -3    0.24    0.16
  -6  -8  -3    0.73    0.22
  -6  -8  -4   24.56    1.75
  -6  -8  -4   25.31    1.11
  -6  -8  -4   22.60    1.17
  -6  -8  -5   41.02    2.36
  -6  -8  -5   39.06    1.39
  -6  -8  -5   37.81    1.56
  -6  -8  -6    4.19    0.45
  -6  -8  -6    4.52    0.59
  -6  -8  -7    1.13    0.43
  -6  -8  -8    7.60    0.67
  -6  -8  -8    8.02    0.78
  -6  -8  -9    0.04    0.27
  -6  -8  -9    0.53    0.18
  -6  -8 -10   -0.01    0.22
  -6  -8 -10    0.05    0.17
  -6  -8 -11   -0.19    0.17
  -6  -8 -11   -0.08    0.19
  -6  -8 -12    7.74    0.60
  -6  -8 -13    1.61    0.26
   6   9 -12    1.04    0.15
   6   9 -11    0.46    0.19
   6   9 -10    3.72    0.45
   6   9  -9    0.41    0.32
   6   9  -8   13.38    0.93
   6   9  -7    5.69    0.70
   6   9  -6  131.78    2.65
   6   9  -6  136.68    3.10
   6   9  -5    3.76    0.50
   6   9  -5    4.30    0.63
   6   9  -4   42.81    1.73
  -6  -9   4   43.43    1.49
   6   9  -3    9.48    0.82
  -6  -9   3   10.32    0.74
   6   9  -2   42.96    1.65
   6   9  -2   43.86    2.76
  -6  -9   2   43.85    1.52
   6   9  -1   10.37    0.79
   6   9  -1   10.94    1.35
  -6  -9   1   10.35    0.75
   6   9   0    3.26    0.45
  -6  -9   0    3.16    0.41
   6   9   0    2.25    0.72
  -6  -9   0    2.75    0.41
  -6  -9  -1    0.96    0.24
  -6  -9  -1    1.34    0.30
  -6  -9  -2    2.72    0.42
  -6  -9  -2    2.40    0.39
  -6  -9  -3    0.43    0.30
  -6  -9  -3    0.29    0.22
  -6  -9  -4    4.90    0.54
  -6  -9  -4    4.81    0.59
  -6  -9  -5   22.61    1.14
  -6  -9  -5   21.10    1.22
  -6  -9  -6    5.28    0.56
  -6  -9  -6    5.81    0.72
  -6  -9  -7    3.04    0.59
  -6  -9  -7    3.50    0.43
  -6  -9  -8    9.19    0.85
  -6  -9  -9    0.64    0.36
  -6  -9  -9    0.69    0.21
  -6  -9 -10    0.24    0.26
  -6  -9 -10    0.03    0.09
  -6  -9 -11    7.77    0.59
  -6  -9 -11    6.62    0.54
  -6  -9 -12    1.48    0.23
   6  10 -11    1.07    0.18
   6  10 -10    0.88    0.26
   6  10  -9    0.18    0.26
   6  10  -8    0.11    0.32
   6  10  -7    8.52    0.79
   6  10  -6   33.57    1.29
   6  10  -6   36.22    1.62
   6  10  -5    7.62    0.66
   6  10  -5    8.39    0.84
   6  10  -4    2.31    0.49
  -6 -10   4    2.67    0.39
   6  10  -3    1.59    0.40
  -6 -10   3    1.53    0.32
   6  10  -2   92.86    2.53
  -6 -10   2   96.82    2.33
   6  10  -1   27.03    1.34
  -6 -10   1   28.90    1.29
   6  10   0    8.37    0.73
  -6 -10   0    7.14    0.69
  -6 -10  -1    0.70    0.20
  -6 -10  -1    0.89    0.28
  -6 -10  -2   11.46    0.88
  -6 -10  -2   11.36    0.86
  -6 -10  -3    0.12    0.26
  -6 -10  -3    0.11    0.24
  -6 -10  -4    0.05    0.27
  -6 -10  -4   -0.15    0.23
  -6 -10  -5    1.18    0.44
  -6 -10  -5    1.28    0.37
  -6 -10  -6   12.19    0.86
  -6 -10  -6   12.53    1.02
  -6 -10  -7    4.05    0.68
  -6 -10  -7    4.25    0.48
  -6 -10  -8   13.16    0.78
  -6 -10  -8   13.86    1.02
  -6 -10  -9   -0.10    0.30
  -6 -10 -10    1.46    0.36
  -6 -10 -11    0.99    0.24
   6  11 -10    0.07    0.12
   6  11  -9    0.60    0.24
   6  11  -8   -0.06    0.29
   6  11  -7    0.31    0.34
   6  11  -6    3.48    0.59
   6  11  -5    0.20    0.20
   6  11  -5    0.32    0.36
   6  11  -4    0.27    0.29
  -6 -11   4   -0.08    0.09
   6  11  -3    0.62    0.31
  -6 -11   3    0.38    0.21
   6  11  -2   15.93    1.08
  -6 -11   2   14.81    0.94
   6  11  -1    0.90    0.28
  -6 -11   1    0.82    0.30
   6  11   0   29.46    1.38
  -6 -11   0   27.45    1.31
  -6 -11  -1    2.51    0.48
  -6 -11  -1    2.31    0.37
  -6 -11  -2    0.59    0.29
  -6 -11  -2    0.63    0.34
  -6 -11  -3    7.88    0.76
  -6 -11  -3    8.41    0.80
  -6 -11  -4    0.73    0.37
  -6 -11  -4    0.42    0.31
  -6 -11  -5    3.57    0.55
  -6 -11  -5    3.92    0.64
  -6 -11  -6    6.50    0.65
  -6 -11  -6    6.70    0.77
  -6 -11  -7   15.32    0.90
  -6 -11  -7   15.77    1.11
  -6 -11  -8    1.53    0.46
  -6 -11  -8    1.02    0.22
  -6 -11  -9    1.24    0.39
  -6 -11 -10    3.68    0.43
  -6 -11 -11    0.15    0.10
   6  12  -9    1.13    0.21
   6  12  -8    5.29    0.46
   6  12  -7    0.04    0.23
   6  12  -6    1.43    0.43
   6  12  -5    0.75    0.19
   6  12  -5    1.15    0.44
   6  12  -4    1.84    0.34
   6  12  -4    1.63    0.42
   6  12  -3    2.33    0.48
  -6 -12   3    2.95    0.41
   6  12  -2    1.08    0.35
  -6 -12   2    0.74    0.29
   6  12  -1   -0.06    0.16
  -6 -12   1    0.69    0.29
   6  12   0    3.85    0.52
  -6 -12   0    3.68    0.54
  -6 -12  -1    9.91    0.84
  -6 -12  -2    1.49    0.32
  -6 -12  -2    1.57    0.46
  -6 -12  -3    6.34    0.72
  -6 -12  -3    6.48    0.68
  -6 -12  -4    0.72    0.35
  -6 -12  -4    1.15    0.37
  -6 -12  -5    0.79    0.41
  -6 -12  -5    0.79    0.38
  -6 -12  -6    2.73    0.55
  -6 -12  -6    2.94    0.46
  -6 -12  -7    2.17    0.50
  -6 -12  -7    1.90    0.34
  -6 -12  -8    1.05    0.36
  -6 -12  -8    1.34    0.22
  -6 -12  -9    1.09    0.28
  -6 -12 -10   -0.15    0.14
   6  13  -8    0.12    0.08
   6  13  -7   -0.11    0.14
   6  13  -6    1.37    0.33
   6  13  -5    1.19    0.36
   6  13  -4    2.18    0.29
   6  13  -4    1.91    0.44
   6  13  -3    1.29    0.37
  -6 -13   3    1.42    0.27
   6  13  -2    5.57    0.63
  -6 -13   2    6.51    0.58
   6  13  -1    2.78    0.46
  -6 -13   1    2.59    0.43
   6  13   0   -0.37    0.18
  -6 -13   0   -0.08    0.31
  -6 -13  -1    0.22    0.31
  -6 -13  -2   -0.13    0.13
  -6 -13  -2    0.19    0.30
  -6 -13  -3    0.30    0.23
  -6 -13  -3    0.05    0.32
  -6 -13  -4   -0.17    0.24
  -6 -13  -4   -0.18    0.33
  -6 -13  -5    0.05    0.25
  -6 -13  -5   -0.11    0.28
  -6 -13  -6    0.35    0.30
  -6 -13  -6    0.06    0.18
  -6 -13  -7    1.20    0.33
  -6 -13  -7    0.77    0.20
  -6 -13  -8    0.59    0.22
  -6 -13  -8    0.77    0.16
  -6 -13  -9    0.31    0.13
   6  14  -6    1.39    0.19
   6  14  -4    1.36    0.29
   6  14  -3    3.31    0.34
   6  14  -3    2.83    0.41
   6  14  -2    0.44    0.24
  -6 -14   2    0.95    0.21
   6  14  -1    0.03    0.12
  -6 -14   1    0.33    0.20
  -6 -14   0    0.17    0.20
  -6 -14  -1    0.10    0.24
  -6 -14  -2    3.04    0.45
  -6 -14  -3    0.12    0.25
  -6 -14  -4   -0.15    0.15
  -6 -14  -4   -0.07    0.25
  -6 -14  -5    0.57    0.20
  -6 -14  -5    0.91    0.23
  -6 -14  -6    0.09    0.14
  -6 -14  -6    0.00    0.12
  -6 -14  -7    3.50    0.32
   6  15  -2    2.12    0.24
  -6 -15   1    0.86    0.18
  -6 -15   0    0.19    0.12
  -6 -15  -1    0.46    0.17
  -6 -15  -2    0.04    0.13
  -6 -15  -3    0.46    0.19
  -6 -15  -4    0.22    0.13
  -6 -15  -5    1.08    0.16
  -7  10   0    7.95    0.45
  -7  10  -1    5.95    0.41
  -7  10  -2   -0.07    0.05
  -7  10  -3    0.20    0.09
  -7  10  -4    0.03    0.10
  -7   9   3    0.05    0.06
  -7   9   2   -0.17    0.14
  -7   9   1   -0.04    0.16
  -7   9   0    0.88    0.27
  -7   9  -1    7.11    0.59
  -7   9  -2    0.39    0.21
  -7   9  -3    0.10    0.17
  -7   9  -4    0.34    0.16
  -7   9  -5    0.42    0.11
  -7   9  -6    0.37    0.16
  -7   9  -7    1.73    0.22
  -7   8   4    1.55    0.25
  -7   8   3    3.78    0.44
  -7   8   2    4.06    0.50
  -7   8   1    1.70    0.39
  -7   8   0    0.04    0.27
  -7   8  -1    0.10    0.27
  -7   8  -2    0.18    0.26
  -7   8  -3    5.44    0.58
  -7   8  -4    0.21    0.19
  -7   8  -5    0.61    0.19
  -7   8  -6    0.11    0.07
  -7   8  -7    0.28    0.23
  -7   8  -8   -0.02    0.14
  -7   8  -9    0.58    0.15
   7  -7  -6    0.94    0.20
  -7   7   5   10.26    0.65
   7  -7  -5    8.42    0.56
  -7   7   4    3.06    0.44
   7  -7  -4    2.88    0.35
  -7   7   3    0.10    0.28
  -7   7   2    0.16    0.31
  -7   7   1    0.69    0.37
  -7   7   0    0.14    0.38
  -7   7  -1    8.87    0.86
  -7   7  -2    0.02    0.31
  -7   7  -3    0.17    0.27
  -7   7  -4    0.42    0.23
  -7   7  -5   -0.36    0.16
  -7   7  -6    0.70    0.20
  -7   7  -7    5.99    0.50
  -7   7  -7    5.20    0.59
  -7   7  -8    7.55    0.54
  -7   7  -8    6.99    0.59
  -7   7  -9    0.32    0.21
  -7   7 -10    0.16    0.13
   7  -6  -8    0.07    0.14
   7  -6  -7    0.03    0.15
   7  -6  -6    2.10    0.37
  -7   6   6    1.72    0.28
   7  -6  -5    6.09    0.66
  -7   6   5    6.95    0.63
   7  -6  -5    6.36    0.60
   7  -6  -4    4.23    0.56
   7  -6  -4    4.51    0.52
   7  -6  -3    0.37    0.25
   7  -6  -3    0.42    0.18
   7  -6  -2    0.57    0.21
  -7   6   2    0.12    0.16
   7  -6  -1   13.77    0.88
  -7   6   1   12.23    0.98
  -7   6   0    3.39    0.57
  -7   6  -1    5.47    0.58
  -7   6  -1    5.86    0.70
  -7   6  -1    5.10    0.68
  -7   6  -2    0.46    0.31
  -7   6  -2   -0.02    0.14
  -7   6  -2   -0.05    0.30
  -7   6  -3    2.73    0.43
  -7   6  -3    3.04    0.49
  -7   6  -4    0.38    0.17
  -7   6  -4    0.28    0.23
  -7   6  -5    1.01    0.25
  -7   6  -5    1.26    0.30
  -7   6  -6    4.83    0.56
  -7   6  -6    4.81    0.49
  -7   6  -7    0.09    0.10
  -7   6  -8    1.34    0.33
  -7   6  -8    0.63    0.33
  -7   6  -9    0.72    0.20
  -7   6  -9    0.78    0.29
  -7   6 -10    1.19    0.25
  -7   6 -10    1.30    0.30
  -7   6 -11    0.24    0.11
  -7   6 -11    0.46    0.15
   7  -5  -9    3.21    0.33
   7  -5  -8    0.82    0.27
   7  -5  -7    0.03    0.28
   7  -5  -7    0.10    0.25
   7  -5  -6    5.12    0.66
   7  -5  -6    4.16    0.54
   7  -5  -5    3.68    0.59
   7  -5  -5    4.15    0.55
   7  -5  -4    0.70    0.29
   7  -5  -4    0.98    0.33
  -7   5   4    1.01    0.27
   7  -5  -3    1.52    0.36
  -7   5   3    2.02    0.37
   7  -5  -2   31.93    1.45
  -7   5   2   30.37    1.50
   7  -5  -1    5.24    0.56
  -7   5   1    4.53    0.63
  -7   5   0   -0.02    0.34
  -7   5  -1   -0.39    0.29
  -7   5  -2    0.40    0.35
  -7   5  -3    3.74    0.49
  -7   5  -3    2.33    0.44
  -7   5  -3    2.80    0.50
  -7   5  -4    3.15    0.47
  -7   5  -4    2.96    0.45
  -7   5  -4    2.73    0.51
  -7   5  -5   13.66    0.97
  -7   5  -5   14.28    0.89
  -7   5  -6    1.28    0.31
  -7   5  -7    6.82    0.70
  -7   5  -8    0.31    0.28
  -7   5  -8    0.33    0.30
  -7   5  -9    0.73    0.29
  -7   5  -9    0.85    0.33
  -7   5 -10    0.08    0.21
  -7   5 -10    0.01    0.20
  -7   5 -11   -0.09    0.18
  -7   5 -11    0.13    0.15
  -7   5 -12    0.14    0.14
  -7   5 -12    0.12    0.10
   7  -4 -10    0.12    0.12
   7  -4  -9    0.74    0.24
   7  -4  -9    0.79    0.27
   7  -4  -8    1.14    0.36
   7  -4  -8    1.22    0.40
   7  -4  -7   -0.05    0.37
   7  -4  -7   -0.10    0.33
   7  -4  -6    3.11    0.56
   7  -4  -6    3.14    0.54
   7  -4  -5    0.11    0.31
   7  -4  -5    0.01    0.32
   7  -4  -4    0.52    0.32
  -7   4   4    0.89    0.25
   7  -4  -4    0.72    0.34
   7  -4  -3   13.79    1.01
   7  -4  -3   14.78    0.96
  -7   4   3   15.34    1.04
   7  -4  -2    5.38    0.60
   7  -4  -2    6.72    1.25
  -7   4   2    4.66    0.61
   7  -4  -1    0.30    0.22
   7  -4  -1   -0.36    0.64
  -7   4   1   -0.02    0.18
   7  -4   0    1.01    0.69
  -7   4   0    1.30    0.38
   7  -4   1   46.34    2.40
   7  -4   1   48.26    2.92
  -7   4  -1   44.62    1.80
  -7   4  -2    7.27    0.75
   7  -4   2    7.42    1.24
   7  -4   2    6.64    1.05
   7  -4   3   -0.59    0.81
  -7   4  -3    0.79    0.31
  -7   4  -4    8.84    0.77
  -7   4  -4    9.22    0.71
  -7   4  -4    8.13    0.77
  -7   4  -5    0.48    0.23
  -7   4  -5    0.82    0.25
  -7   4  -5    0.57    0.28
  -7   4  -6    4.79    0.60
  -7   4  -7   24.29    1.30
  -7   4  -8    3.81    0.57
  -7   4  -8    3.07    0.51
  -7   4  -9    7.48    0.77
  -7   4  -9    7.49    0.71
  -7   4 -10    1.74    0.42
  -7   4 -10    1.76    0.36
  -7   4 -11    0.70    0.33
  -7   4 -11    0.52    0.23
  -7   4 -12    0.29    0.21
  -7   4 -12    0.26    0.16
  -7   4 -13    0.43    0.16
  -7   4 -13    0.21    0.09
   7  -3 -11    0.66    0.14
   7  -3 -10    0.14    0.12
   7  -3 -10   -0.08    0.23
   7  -3  -9    0.16    0.21
   7  -3  -9    0.37    0.31
   7  -3  -8    1.05    0.37
   7  -3  -8    1.01    0.43
   7  -3  -7    0.20    0.37
   7  -3  -7   -0.10    0.38
   7  -3  -6   18.83    1.23
   7  -3  -6   16.49    1.12
   7  -3  -5   -0.70    0.35
   7  -3  -5    0.15    0.36
   7  -3  -4   10.84    0.93
  -7   3   4   12.52    0.91
   7  -3  -4   11.83    0.92
   7  -3  -3    8.35    0.80
  -7   3   3    8.56    0.77
   7  -3  -3    9.61    0.79
   7  -3  -2   15.30    1.01
   7  -3  -2   15.52    1.57
  -7   3   2   17.13    1.09
   7  -3  -1    1.57    0.34
   7  -3  -1    1.86    0.69
  -7   3   1    2.25    0.40
   7  -3   0   17.70    1.69
  -7   3   0   19.20    1.14
   7  -3   1    6.00    0.85
   7  -3   1    4.72    0.91
  -7   3  -1    4.88    0.58
   7  -3   2    0.13    0.43
   7  -3   2    0.20    0.39
  -7   3  -2    0.29    0.21
   7  -3   3   41.98    2.05
   7  -3   3   39.17    2.58
  -7   3  -3   39.96    1.59
  -7   3  -3   39.06    1.55
  -7   3  -4   41.78    1.59
  -7   3  -4   42.06    1.59
  -7   3  -4   42.43    1.70
  -7   3  -5   14.26    0.93
  -7   3  -5   13.84    0.94
  -7   3  -5   12.68    0.97
  -7   3  -6   22.13    1.22
   7  -3   6   22.99    2.13
  -7   3  -6   21.77    1.10
  -7   3  -6   22.43    1.32
  -7   3  -7   34.34    1.54
  -7   3  -7   35.94    1.70
  -7   3  -8   14.38    1.03
  -7   3  -8   14.86    1.12
  -7   3  -8   13.87    0.95
  -7   3  -9    4.66    0.62
  -7   3  -9    3.99    0.53
  -7   3  -9    4.22    0.69
  -7   3 -10   12.29    0.83
  -7   3 -10   12.15    0.96
  -7   3 -11    4.05    0.57
  -7   3 -11    4.77    0.51
  -7   3 -12   -0.01    0.25
  -7   3 -12    0.07    0.13
  -7   3 -13   -0.01    0.18
  -7   3 -13   -0.11    0.07
  -7   3 -14    0.09    0.09
   7  -2 -11    0.99    0.25
   7  -2 -10    2.94    0.37
   7  -2 -10    3.09    0.46
   7  -2  -9    1.79    0.38
   7  -2  -9    2.00    0.51
   7  -2  -8   -0.02    0.32
   7  -2  -8    0.00    0.39
   7  -2  -7   -0.11    0.43
   7  -2  -7   -0.13    0.41
   7  -2  -6    1.09    0.41
   7  -2  -6    1.50    0.49
   7  -2  -5    6.30    0.73
   7  -2  -5    6.11    0.74
   7  -2  -4    0.31    0.29
   7  -2  -4    0.52    0.33
   7  -2  -3  176.64    3.19
   7  -2  -3  165.52    3.38
   7  -2  -3  171.08    4.70
   7  -2  -2    3.06    0.43
   7  -2  -2    2.78    0.70
   7  -2  -1    2.60    0.67
   7  -2   0   21.94    1.74
   7  -2   1   11.15    1.24
   7  -2   2    3.06    0.54
   7  -2   2    2.92    0.65
   7  -2   3   15.10    1.52
   7  -2   4    0.34    0.39
  -7   2  -4    0.56    0.17
  -7   2  -4   -0.31    0.19
  -7   2  -5   -0.01    0.13
   7  -2   5    0.13    0.40
  -7   2  -5   -0.55    0.18
  -7   2  -5   -0.67    0.23
  -7   2  -6    0.07    0.16
   7  -2   6    0.09    0.62
  -7   2  -6    0.24    0.25
  -7   2  -6   -0.27    0.22
  -7   2  -7    0.86    0.35
   7  -2   7    1.40    1.08
  -7   2  -7    0.98    0.37
  -7   2  -8    5.76    0.68
  -7   2  -8    5.72    0.61
  -7   2  -8    5.84    0.74
  -7   2  -9    7.64    0.76
  -7   2  -9    6.97    0.65
  -7   2  -9    6.58    0.78
  -7   2 -10    0.53    0.37
  -7   2 -10    0.24    0.21
  -7   2 -10    0.24    0.36
  -7   2 -11    0.88    0.40
  -7   2 -11    0.74    0.26
  -7   2 -12    8.23    0.74
  -7   2 -12    7.15    0.55
  -7   2 -13    0.52    0.28
  -7   2 -13    0.71    0.15
  -7   2 -14    0.18    0.15
   7  -1 -11    1.57    0.21
   7  -1 -11    1.66    0.33
   7  -1 -10    1.36    0.29
   7  -1 -10    1.40    0.43
   7  -1  -9    0.05    0.23
   7  -1  -9    0.29    0.43
   7  -1  -8    4.06    0.68
   7  -1  -8    4.16    0.62
   7  -1  -7    1.45    0.46
   7  -1  -6    0.79    0.36
   7  -1  -6    0.54    0.27
   7  -1  -5    3.66    0.58
   7  -1  -5    3.80    0.51
   7  -1  -4   96.09    2.61
   7  -1  -4   98.06    3.42
   7  -1  -4  102.09    2.30
   7  -1  -3    2.06    0.36
   7  -1  -3    1.64    0.53
   7  -1  -2    9.60    1.11
  -7   1   2   10.55    0.73
   7  -1  -1    0.50    0.37
   7  -1   0    2.31    0.56
   7  -1   1   19.07    1.56
   7  -1   2   12.03    1.31
   7  -1   3   41.84    2.37
   7  -1   4    0.53    0.33
  -7   1  -4   -0.26    0.42
  -7   1  -5   17.89    1.00
   7  -1   5   16.52    1.49
  -7   1  -5   17.26    1.59
  -7   1  -6    0.53    0.24
  -7   1  -6    0.82    0.63
   7  -1   6    0.24    0.38
  -7   1  -6    0.14    0.15
  -7   1  -7   42.90    1.65
  -7   1  -7   44.47    2.82
  -7   1  -7   46.69    1.64
  -7   1  -7   47.51    1.87
  -7   1  -7   39.60    1.43
  -7   1  -8   -0.08    0.35
  -7   1  -8    0.29    0.25
  -7   1  -8    0.08    0.10
  -7   1  -8    0.10    0.27
  -7   1  -9    0.52    0.37
  -7   1  -9    0.94    0.33
  -7   1  -9    0.94    0.23
  -7   1  -9    0.72    0.40
  -7   1 -10    0.44    0.41
  -7   1 -10    0.24    0.25
  -7   1 -10    0.51    0.22
  -7   1 -10    0.66    0.36
  -7   1 -11    1.80    0.50
  -7   1 -11    1.79    0.37
  -7   1 -11    1.97    0.34
  -7   1 -11    2.46    0.49
  -7   1 -12    1.07    0.42
  -7   1 -12    0.84    0.21
  -7   1 -13    2.36    0.42
  -7   1 -13    2.29    0.27
  -7   1 -14    1.20    0.26
   7   0 -12   12.57    0.58
   7   0 -11   -0.15    0.07
   7   0 -11    0.11    0.27
   7   0 -10    0.72    0.25
   7   0 -10    1.04    0.40
   7   0  -9    0.16    0.27
   7   0  -9    0.09    0.33
   7   0  -8    2.19    0.50
   7   0  -8    2.60    0.52
   7   0  -7    4.43    0.64
   7   0  -7    3.53    0.52
   7   0  -6   16.10    1.13
   7   0  -6   16.05    1.01
   7   0  -6   15.86    1.69
   7   0  -5    3.07    0.54
   7   0  -5    3.94    0.80
   7   0  -5    2.91    0.43
   7   0  -4   25.83    1.33
   7   0  -4   24.00    1.69
   7   0  -4   25.89    1.13
   7   0  -3   21.68    1.57
  -7   0   3   21.16    1.02
   7   0  -2    7.69    0.97
   7   0  -1    3.60    0.66
   7   0   0   15.83    1.36
   7   0   1   10.93    1.20
  -7   0  -1   12.00    0.99
  -7   0  -2    2.06    0.42
   7   0   2    2.63    0.66
   7   0   3   24.01    1.74
  -7   0  -3   26.32    1.65
   7   0   4   14.30    1.33
  -7   0  -4   16.22    1.41
   7   0   5   -0.61    0.30
  -7   0  -5    0.17    0.50
  -7   0  -6    1.28    0.30
  -7   0  -6    1.63    0.30
   7   0   6    0.48    0.34
  -7   0  -6    1.83    0.65
  -7   0  -6    0.78    0.20
  -7   0  -7    5.89    0.62
  -7   0  -7    5.09    1.02
  -7   0  -7    5.15    0.57
  -7   0  -7    5.48    0.62
  -7   0  -8  141.47    3.01
  -7   0  -8  145.17    5.26
  -7   0  -8  143.10    2.95
  -7   0  -8  144.84    3.27
  -7   0  -9   47.11    1.79
  -7   0  -9   48.12    1.75
  -7   0  -9   46.58    1.90
  -7   0 -10    3.90    0.59
  -7   0 -10    4.71    0.50
  -7   0 -10    4.69    0.61
  -7   0 -10    4.96    0.67
  -7   0 -11    0.07    0.33
  -7   0 -11    0.46    0.20
  -7   0 -11    0.24    0.29
  -7   0 -11    0.27    0.26
  -7   0 -12    0.81    0.39
  -7   0 -12    0.93    0.20
  -7   0 -12    0.77    0.28
  -7   0 -12    0.39    0.22
  -7   0 -13    0.01    0.25
  -7   0 -13    0.01    0.17
  -7   0 -14    1.47    0.27
   7   1 -12   -0.25    0.18
   7   1 -11    0.35    0.16
   7   1 -11    0.21    0.27
   7   1 -10    0.59    0.17
   7   1 -10    0.58    0.34
   7   1  -9    8.92    0.77
   7   1  -9   10.00    0.82
   7   1  -8    0.91    0.36
   7   1  -8    0.65    0.29
   7   1  -7   26.51    1.40
   7   1  -7   26.79    1.30
   7   1  -6    0.59    0.29
   7   1  -6    0.87    0.33
   7   1  -5    1.44    0.38
   7   1  -5    1.63    0.60
   7   1  -5    1.68    0.32
  -7  -1   4    1.66    0.28
   7   1  -4    2.22    0.39
   7   1  -4    1.11    0.46
   7   1  -4    1.82    0.30
   7   1  -3   14.39    1.26
   7   1  -2    5.44    0.84
   7   1  -1   50.95    2.38
   7   1   0    5.34    0.82
   7   1   1   23.40    1.65
   7   1   2   17.09    1.40
  -7  -1  -2   18.79    1.31
   7   1   3    9.78    1.12
  -7  -1  -3   11.64    1.06
  -7  -1  -4    1.88    0.42
   7   1   4    1.86    0.54
   7   1   5    9.82    1.06
  -7  -1  -5   10.64    1.15
  -7  -1  -6    0.68    0.42
   7   1   6    0.30    0.25
  -7  -1  -7    0.06    0.15
  -7  -1  -7   -0.04    0.50
  -7  -1  -7   -0.08    0.11
  -7  -1  -8    2.60    0.49
  -7  -1  -8    3.07    0.48
  -7  -1  -8    3.06    0.89
  -7  -1  -8    2.51    0.45
  -7  -1  -9   12.80    0.94
  -7  -1  -9   12.86    1.74
  -7  -1  -9   11.96    0.91
  -7  -1  -9   12.94    1.00
  -7  -1 -10    0.07    0.27
  -7  -1 -10   -0.01    0.31
  -7  -1 -10   -0.04    0.30
  -7  -1 -11    1.24    0.39
  -7  -1 -11    1.30    0.40
  -7  -1 -11    1.24    0.37
  -7  -1 -12   -0.10    0.27
  -7  -1 -12    0.14    0.26
  -7  -1 -12   -0.15    0.20
  -7  -1 -13    0.34    0.26
  -7  -1 -13    0.32    0.24
  -7  -1 -14   -0.04    0.13
  -7  -1 -14    0.24    0.15
   7   2 -12    6.69    0.49
   7   2 -11    2.57    0.40
   7   2 -10    3.47    0.42
   7   2 -10    3.40    0.53
   7   2  -9    5.56    0.61
   7   2  -9    5.64    0.66
   7   2  -8    3.79    0.55
   7   2  -8    3.35    0.53
   7   2  -7   -0.05    0.25
   7   2  -7   -0.07    0.31
   7   2  -6   15.21    1.06
   7   2  -6   15.11    0.95
  -7  -2   5    1.94    0.31
   7   2  -5    2.00    0.41
   7   2  -5    1.39    0.54
   7   2  -5    1.81    0.32
   7   2  -4   14.49    0.95
   7   2  -4   14.98    1.31
   7   2  -3   24.19    1.65
   7   2  -2    2.66    0.56
   7   2  -1    6.67    0.88
   7   2   0   23.03    1.61
   7   2   1    8.63    1.04
   7   2   2    0.68    0.46
   7   2   3   -0.09    0.34
  -7  -2  -3    0.22    0.19
   7   2   4    7.75    0.91
  -7  -2  -4    8.53    0.97
   7   2   5    2.50    0.49
  -7  -2  -5    1.43    0.44
  -7  -2  -6   13.58    1.39
  -7  -2  -7   30.24    1.28
  -7  -2  -7   32.83    2.33
  -7  -2  -7   30.67    1.30
  -7  -2  -8    0.61    0.25
  -7  -2  -8   -0.22    0.55
  -7  -2  -8    0.34    0.23
  -7  -2  -9   24.18    1.24
  -7  -2  -9   23.45    2.26
  -7  -2  -9   24.10    1.27
  -7  -2 -10    1.49    0.44
  -7  -2 -10    1.07    0.36
  -7  -2 -10    1.50    0.48
  -7  -2 -11    0.21    0.23
  -7  -2 -11    0.48    0.33
  -7  -2 -11    0.42    0.29
  -7  -2 -12    0.24    0.21
  -7  -2 -12    0.53    0.33
  -7  -2 -12    0.45    0.19
  -7  -2 -13    1.12    0.27
  -7  -2 -13    1.78    0.38
  -7  -2 -14   -0.20    0.14
  -7  -2 -14    0.12    0.18
  -7  -2 -15   -0.14    0.07
   7   3 -12    0.78    0.23
   7   3 -12    1.06    0.22
   7   3 -11    0.74    0.27
   7   3 -10    1.15    0.23
   7   3 -10    0.90    0.40
   7   3  -9    2.88    0.43
   7   3  -9    2.42    0.49
   7   3  -8   38.05    1.59
   7   3  -8   41.68    1.62
   7   3  -7   -0.22    0.23
   7   3  -7    0.12    0.24
   7   3  -6   30.65    1.46
   7   3  -6   31.43    1.35
   7   3  -5    0.38    0.27
   7   3  -5    0.02    0.43
   7   3  -5   -0.05    0.14
   7   3  -4   59.20    2.63
   7   3  -3   -0.43    0.28
   7   3  -2   11.85    1.14
   7   3  -1   -0.72    0.47
   7   3   0   42.45    2.13
   7   3   1    0.02    0.42
   7   3   2  102.18    3.21
   7   3   3    1.36    0.47
  -7  -3  -3    2.09    0.51
   7   3   4    0.17    0.21
  -7  -3  -4    0.33    0.26
   7   3   5    5.79    0.72
  -7  -3  -5    4.16    0.70
  -7  -3  -6    0.34    0.25
  -7  -3  -7   31.92    2.27
  -7  -3  -7   34.19    1.37
  -7  -3  -8    2.57    0.38
  -7  -3  -8    2.22    0.40
  -7  -3  -9    0.46    0.18
  -7  -3  -9    0.27    0.60
  -7  -3  -9    0.89    0.32
  -7  -3 -10    4.55    0.53
  -7  -3 -10    4.50    0.63
  -7  -3 -11    5.75    0.61
  -7  -3 -11    6.78    0.75
  -7  -3 -11    5.99    0.62
  -7  -3 -12    1.72    0.34
  -7  -3 -12    2.36    0.52
  -7  -3 -12    1.80    0.32
  -7  -3 -13    1.77    0.30
  -7  -3 -13    2.41    0.44
  -7  -3 -14   -0.07    0.19
  -7  -3 -15    1.09    0.18
   7   4 -12    2.43    0.31
   7   4 -11    0.49    0.30
   7   4 -10    0.68    0.36
   7   4  -9    5.97    0.60
   7   4  -9    6.73    0.69
   7   4  -8    5.78    0.64
   7   4  -8    5.57    0.63
   7   4  -7    7.17    0.72
   7   4  -7    6.81    1.10
   7   4  -7    6.45    0.66
   7   4  -6    8.03    0.77
   7   4  -6    7.49    1.07
   7   4  -6    7.83    0.69
   7   4  -5   11.05    0.84
   7   4  -5   10.87    1.17
   7   4  -5   12.33    0.81
   7   4  -4    5.05    0.55
   7   4  -4    5.22    0.81
   7   4  -3   11.56    1.18
   7   4  -2   14.72    1.29
   7   4  -1    6.11    0.84
   7   4   0    4.84    0.77
   7   4   1   28.95    1.77
   7   4   2    1.19    0.45
   7   4   3    1.56    0.46
   7   4   4    2.67    0.50
  -7  -4  -4    2.39    0.56
  -7  -4  -5   15.84    1.41
   7   4   5   14.35    1.10
  -7  -4  -6    1.29    0.44
  -7  -4  -7    1.41    0.26
  -7  -4  -7    1.61    0.32
  -7  -4  -8    0.03    0.49
  -7  -4  -8    0.75    0.25
  -7  -4  -9   -0.12    0.71
  -7  -4  -9    0.02    0.25
  -7  -4 -10    0.59    0.35
  -7  -4 -11    3.34    0.46
  -7  -4 -11    3.01    0.54
  -7  -4 -12    8.22    0.77
  -7  -4 -13    0.86    0.35
  -7  -4 -14    0.79    0.25
  -7  -4 -15   -0.18    0.08
   7   5 -12    1.17    0.23
   7   5 -11    0.21    0.25
   7   5 -10    0.54    0.33
   7   5  -9    0.58    0.19
   7   5  -9    0.14    0.29
   7   5  -8    0.05    0.21
   7   5  -8    0.29    0.34
   7   5  -7    6.06    0.66
   7   5  -7    6.57    0.68
   7   5  -6    2.79    0.47
   7   5  -6    2.84    0.89
   7   5  -6    2.91    0.43
   7   5  -5    4.50    0.54
   7   5  -5    4.72    0.91
   7   5  -5    5.35    0.54
   7   5  -4    3.22    0.42
   7   5  -4    3.45    0.75
   7   5  -3    4.94    0.79
   7   5  -2   57.59    2.63
   7   5  -1    2.94    0.64
   7   5   0    3.14    0.65
   7   5   1   14.50    1.28
   7   5   2    2.98    0.62
   7   5   3   22.26    1.48
   7   5   4    6.12    0.76
  -7  -5  -4    7.01    0.92
  -7  -5  -5   42.66    2.31
  -7  -5  -6   12.81    1.35
  -7  -5  -7   -0.15    0.17
  -7  -5  -7    0.22    0.41
  -7  -5  -7    0.77    0.21
  -7  -5  -8    1.81    0.35
  -7  -5  -8    1.74    0.71
  -7  -5  -8    1.30    0.31
  -7  -5  -9   24.77    2.31
  -7  -5  -9   22.05    1.22
  -7  -5 -10    1.56    0.41
  -7  -5 -11    9.92    0.86
  -7  -5 -11    9.12    0.72
  -7  -5 -12   -0.13    0.35
  -7  -5 -13    4.36    0.52
  -7  -5 -14    0.29    0.20
  -7  -5 -15    0.31    0.10
   7   6 -12    6.46    0.43
   7   6 -11    0.19    0.22
   7   6 -10    1.98    0.44
   7   6  -9    0.79    0.19
   7   6  -9    0.77    0.38
   7   6  -8   -0.01    0.17
   7   6  -8    0.15    0.32
   7   6  -7   10.57    0.82
   7   6  -7   11.61    0.87
   7   6  -6   -0.05    0.25
   7   6  -6    0.06    0.18
   7   6  -6   -0.64    0.70
   7   6  -5    0.73    0.24
   7   6  -5    0.25    0.23
   7   6  -5    0.70    0.61
   7   6  -4    0.11    0.18
   7   6  -4   -0.16    0.11
   7   6  -3    0.10    0.13
   7   6  -3   -0.10    0.37
   7   6  -2   48.46    2.50
   7   6  -1   16.00    1.44
   7   6   0   32.13    1.97
   7   6   1   12.30    1.22
   7   6   2    6.86    0.92
   7   6   3    0.92    0.31
   7   6   4   66.87    2.50
  -7  -6  -4   61.80    2.73
  -7  -6  -5   25.50    1.86
  -7  -6  -6    7.09    1.06
  -7  -6  -6    7.27    0.61
  -7  -6  -6    6.75    0.63
  -7  -6  -7    6.07    1.16
  -7  -6  -7    6.47    0.61
  -7  -6  -7    6.56    0.64
  -7  -6  -8    0.77    0.26
  -7  -6  -8    0.95    0.66
  -7  -6  -8    1.01    0.28
  -7  -6  -9    2.38    0.38
  -7  -6  -9    2.38    0.44
  -7  -6 -10    4.76    0.63
  -7  -6 -10    5.09    0.52
  -7  -6 -11    0.67    0.34
  -7  -6 -12    2.72    0.47
  -7  -6 -13    1.16    0.33
  -7  -6 -14    0.29    0.17
   7   7 -12    0.01    0.09
   7   7 -11    1.12    0.28
   7   7 -10    1.79    0.39
   7   7  -9    1.77    0.43
   7   7  -8    2.03    0.34
   7   7  -8    2.00    0.44
   7   7  -7    0.37    0.26
   7   7  -7    0.02    0.24
   7   7  -6    0.76    0.30
   7   7  -6    0.73    0.30
   7   7  -5    0.72    0.23
   7   7  -5    1.03    0.33
   7   7  -5    0.94    0.66
   7   7  -4   16.53    1.00
   7   7  -4   16.83    1.06
   7   7  -4   17.60    1.68
   7   7  -3    0.83    0.27
   7   7  -3    0.84    0.26
   7   7  -2    0.50    0.21
   7   7  -2    0.55    0.39
  -7  -7   2    0.28    0.14
   7   7  -1    0.02    0.11
   7   7   0    1.58    0.46
   7   7   1    6.36    0.90
   7   7   2   -0.04    0.10
   7   7   3   23.88    1.61
  -7  -7  -4    1.47    0.34
  -7  -7  -4    2.15    0.55
  -7  -7  -5    1.99    0.38
  -7  -7  -5    2.18    0.74
  -7  -7  -6    8.44    1.19
  -7  -7  -6    9.62    0.81
  -7  -7  -7    6.70    1.20
  -7  -7  -7    6.83    0.62
  -7  -7  -7    7.91    0.74
  -7  -7  -8    7.19    1.44
  -7  -7  -8    7.73    0.69
  -7  -7  -8    6.96    0.70
  -7  -7  -9    1.24    0.34
  -7  -7  -9    1.01    0.27
  -7  -7 -10    0.18    0.23
  -7  -7 -10    0.44    0.25
  -7  -7 -11    4.38    0.55
  -7  -7 -12    1.43    0.35
  -7  -7 -13    0.10    0.19
  -7  -7 -14    0.38    0.13
   7   8 -12    0.40    0.10
   7   8 -11    0.46    0.20
   7   8 -10    1.06    0.31
   7   8  -9    1.84    0.43
   7   8  -8    6.72    0.57
   7   8  -8    7.03    0.70
   7   8  -7    2.73    0.41
   7   8  -7    3.84    0.55
   7   8  -6   28.68    1.32
   7   8  -6   27.81    1.32
   7   8  -5    1.96    0.40
   7   8  -5    1.04    0.82
   7   8  -4    0.92    0.31
   7   8  -4    0.82    0.32
   7   8  -4    1.06    0.76
   7   8  -3    2.16    0.39
   7   8  -3    2.05    0.81
  -7  -8   3    2.65    0.40
   7   8  -2   23.19    1.20
   7   8  -2   24.60    2.02
  -7  -8   2   24.52    1.15
   7   8  -1    5.52    0.95
   7   8  -1    5.48    0.57
  -7  -8   1    5.76    0.55
   7   8   0   12.07    1.33
  -7  -8   0   13.58    0.84
   7   8   1    9.48    1.17
  -7  -8  -1   10.15    0.73
  -7  -8  -1   10.31    0.75
   7   8   2    3.29    0.66
  -7  -8  -2    2.75    0.41
  -7  -8  -2    3.20    0.42
  -7  -8  -3    0.29    0.20
   7   8   3   -0.54    0.47
  -7  -8  -3   -0.26    0.12
  -7  -8  -4    1.72    0.40
  -7  -8  -4    1.12    0.54
  -7  -8  -4    1.55    0.34
  -7  -8  -5   12.26    0.79
  -7  -8  -5   12.70    1.44
  -7  -8  -5   12.28    0.94
  -7  -8  -6    8.13    1.28
  -7  -8  -6    7.85    0.61
  -7  -8  -6    7.00    0.74
  -7  -8  -7   36.15    1.60
  -7  -8  -8    8.24    0.69
  -7  -8  -8    9.66    0.87
  -7  -8  -9    0.23    0.30
  -7  -8  -9    0.06    0.16
  -7  -8 -10    0.02    0.18
  -7  -8 -10    0.35    0.20
  -7  -8 -11    0.30    0.14
  -7  -8 -11    0.59    0.21
  -7  -8 -12    1.91    0.32
  -7  -8 -13    0.18    0.12
   7   9 -11    1.29    0.21
   7   9 -10    0.17    0.22
   7   9  -9    3.38    0.45
   7   9  -8   29.45    1.29
   7   9  -7    0.62    0.32
   7   9  -7    0.50    0.18
   7   9  -6    2.46    0.46
   7   9  -6    1.75    0.37
   7   9  -5   32.45    1.41
   7   9  -5   32.19    1.52
   7   9  -4   47.78    1.71
   7   9  -4   45.55    1.82
   7   9  -3   38.23    1.63
   7   9  -3   38.28    2.73
  -7  -9   3   38.87    1.48
   7   9  -2    1.61    0.38
   7   9  -2    2.64    1.04
  -7  -9   2    1.89    0.36
   7   9  -1    1.23    0.28
   7   9  -1    1.63    0.88
  -7  -9   1    1.13    0.31
   7   9   0   82.17    2.15
   7   9   0   75.87    3.53
  -7  -9   0   78.78    2.12
  -7  -9   0   79.72    2.02
   7   9   1   20.99    1.82
  -7  -9  -1   21.18    1.12
  -7  -9  -1   20.22    1.07
   7   9   2    4.66    1.03
  -7  -9  -2    6.69    0.66
  -7  -9  -2    5.36    0.59
  -7  -9  -3    0.15    0.24
  -7  -9  -3    0.25    0.56
  -7  -9  -3    0.10    0.19
  -7  -9  -4    0.07    0.26
  -7  -9  -4    0.66    0.65
  -7  -9  -4    0.00    0.22
  -7  -9  -5   35.81    1.42
  -7  -9  -5   38.61    1.66
  -7  -9  -6   -0.08    0.35
  -7  -9  -6   -0.08    0.15
  -7  -9  -7   29.38    1.48
  -7  -9  -8    2.23    0.53
  -7  -9  -9    0.34    0.26
  -7  -9 -10    1.32    0.36
  -7  -9 -10    1.29    0.25
  -7  -9 -11    0.37    0.18
  -7  -9 -11    0.20    0.13
  -7  -9 -12    0.01    0.06
   7  10 -10    0.38    0.18
   7  10  -9    0.60    0.25
   7  10  -8    1.24    0.35
   7  10  -7    0.34    0.30
   7  10  -6   11.62    0.79
   7  10  -6   12.08    0.86
   7  10  -5    1.48    0.37
   7  10  -5    1.89    0.50
   7  10  -4    1.14    0.37
   7  10  -4    1.69    0.46
   7  10  -3    1.21    0.43
  -7 -10   3    1.47    0.36
   7  10  -2    0.87    0.28
  -7 -10   2    0.69    0.30
   7  10  -1    6.14    0.65
  -7 -10   1    6.23    0.64
   7  10   0    8.74    0.73
  -7 -10   0    8.79    0.76
  -7 -10   0    9.57    0.71
  -7 -10  -1    0.48    0.22
  -7 -10  -1   -0.06    0.28
  -7 -10  -2   -0.25    0.28
  -7 -10  -2    0.28    0.29
  -7 -10  -3    5.99    0.64
  -7 -10  -3    5.43    0.63
  -7 -10  -4    0.20    0.30
  -7 -10  -4    0.06    0.24
  -7 -10  -5    0.33    0.39
  -7 -10  -5    0.25    0.25
  -7 -10  -6    1.17    0.48
  -7 -10  -6    0.50    0.24
  -7 -10  -7   22.00    1.05
  -7 -10  -7   23.63    1.35
  -7 -10  -8    8.01    0.80
  -7 -10  -9    1.00    0.39
  -7 -10 -10    6.09    0.58
  -7 -10 -11   -0.13    0.12
   7  11 -10    0.05    0.08
   7  11  -9    1.20    0.24
   7  11  -8    0.06    0.21
   7  11  -7    7.82    0.65
   7  11  -6    0.95    0.33
   7  11  -6    1.22    0.23
   7  11  -5   15.31    0.91
   7  11  -5   17.87    1.14
   7  11  -4    0.42    0.25
   7  11  -4    0.36    0.35
   7  11  -3    2.03    0.46
  -7 -11   3    2.44    0.41
   7  11  -2    5.05    0.60
  -7 -11   2    5.63    0.62
   7  11  -1    0.23    0.20
  -7 -11   1   -0.34    0.33
   7  11   0    8.02    0.71
  -7 -11   0    6.72    0.70
  -7 -11  -1    2.89    0.42
  -7 -11  -1    3.05    0.50
  -7 -11  -2    0.52    0.25
  -7 -11  -2    0.60    0.35
  -7 -11  -3    0.00    0.29
  -7 -11  -3   -0.17    0.34
  -7 -11  -4    1.03    0.41
  -7 -11  -4    1.28    0.37
  -7 -11  -5    5.63    0.63
  -7 -11  -5    5.23    0.70
  -7 -11  -6   -0.03    0.39
  -7 -11  -6   -0.21    0.23
  -7 -11  -7    0.83    0.48
  -7 -11  -7    0.35    0.17
  -7 -11  -8    0.03    0.35
  -7 -11  -9    0.80    0.33
  -7 -11 -10    1.73    0.33
  -7 -11 -11    3.59    0.30
   7  12  -9    1.71    0.21
   7  12  -8    3.85    0.36
   7  12  -7    0.34    0.19
   7  12  -6   -0.01    0.19
   7  12  -5   -0.39    0.16
   7  12  -5    0.25    0.33
   7  12  -4    2.32    0.37
   7  12  -4    2.69    0.53
   7  12  -3    0.44    0.25
  -7 -12   3    0.49    0.22
   7  12  -2    8.32    0.77
  -7 -12   2    8.79    0.72
   7  12  -1   26.14    1.30
  -7 -12   1   27.80    1.30
   7  12   0   -0.08    0.12
  -7 -12   0    0.23    0.32
  -7 -12  -1    0.34    0.18
  -7 -12  -1   -0.02    0.34
  -7 -12  -2    1.49    0.33
  -7 -12  -2    0.73    0.39
  -7 -12  -3    4.34    0.61
  -7 -12  -3    4.56    0.59
  -7 -12  -4   -0.02    0.30
  -7 -12  -4   -0.18    0.31
  -7 -12  -5    9.37    0.78
  -7 -12  -5    9.78    0.85
  -7 -12  -6    0.88    0.44
  -7 -12  -6    0.75    0.28
  -7 -12  -7   -0.17    0.34
  -7 -12  -7    0.15    0.13
  -7 -12  -8    0.03    0.29
  -7 -12  -8   -0.34    0.13
  -7 -12  -9    1.39    0.31
  -7 -12 -10    0.21    0.13
   7  13  -7   -0.01    0.10
   7  13  -6    0.02    0.12
   7  13  -5    1.33    0.27
   7  13  -5    1.18    0.23
   7  13  -4    0.11    0.13
   7  13  -4    0.52    0.28
   7  13  -3    0.58    0.23
   7  13  -3    0.25    0.24
   7  13  -2    0.78    0.32
  -7 -13   2    0.86    0.31
   7  13  -1    0.34    0.20
  -7 -13   1    0.01    0.24
   7  13   0    5.98    0.55
  -7 -13   0    5.53    0.63
  -7 -13  -1    1.94    0.43
  -7 -13  -2    0.50    0.20
  -7 -13  -2    0.20    0.35
  -7 -13  -3    7.78    0.74
  -7 -13  -3    8.12    0.67
  -7 -13  -4   32.43    1.35
  -7 -13  -4   29.04    1.27
  -7 -13  -5    0.43    0.30
  -7 -13  -5    0.04    0.24
  -7 -13  -6    5.89    0.52
  -7 -13  -6    5.61    0.59
  -7 -13  -7    0.63    0.29
  -7 -13  -7    0.43    0.14
  -7 -13  -8    1.40    0.29
  -7 -13  -9    0.24    0.13
   7  14  -5   -0.24    0.09
   7  14  -4    0.03    0.05
   7  14  -4    0.11    0.14
   7  14  -3    4.46    0.40
   7  14  -2    0.31    0.19
   7  14  -2    0.27    0.19
  -7 -14   2    0.05    0.14
   7  14  -1    1.16    0.24
  -7 -14   1    1.09    0.28
  -7 -14   0    0.40    0.26
  -7 -14  -1    0.89    0.33
  -7 -14  -2    7.56    0.65
  -7 -14  -3    1.53    0.24
  -7 -14  -3    1.55    0.37
  -7 -14  -4    0.24    0.16
  -7 -14  -4    0.01    0.20
  -7 -14  -5    4.87    0.45
  -7 -14  -5    3.99    0.41
  -7 -14  -6    0.50    0.18
  -7 -14  -6    0.30    0.14
  -7 -14  -7    0.91    0.19
   7  15  -2    3.64    0.30
   7  15  -1    3.94    0.35
  -7 -15   0    1.10    0.22
  -7 -15  -1    1.23    0.24
  -7 -15  -2    0.05    0.15
  -7 -15  -3    0.07    0.12
  -7 -15  -4    0.25    0.11
  -8   9   0    0.77    0.15
  -8   9  -1    0.81    0.18
  -8   9  -2    0.68    0.14
  -8   9  -3   -0.07    0.07
  -8   9  -4   -0.05    0.07
  -8   8   3    0.29    0.10
  -8   8   2    0.93    0.21
  -8   8   1    1.91    0.33
  -8   8   0    0.52    0.27
  -8   8  -1    0.51    0.24
  -8   8  -2    0.68    0.27
  -8   8  -3   -0.11    0.14
  -8   8  -4   -0.02    0.09
  -8   8  -5    0.81    0.15
  -8   8  -6    2.81    0.31
  -8   8  -7    2.87    0.28
  -8   7   5    0.08    0.08
  -8   7   4    0.22    0.11
  -8   7   3    0.41    0.22
  -8   7   2    0.01    0.25
  -8   7   1    0.04    0.29
  -8   7   0    0.01    0.30
  -8   7  -1    1.65    0.40
  -8   7  -2    0.09    0.23
  -8   7  -3    1.20    0.32
  -8   7  -4    3.69    0.44
  -8   7  -5    4.35    0.41
  -8   7  -7    2.35    0.35
  -8   7  -8    0.86    0.20
  -8   7  -9    0.27    0.10
   8  -6  -6   -0.20    0.10
  -8   6   6    0.10    0.10
   8  -6  -5    0.49    0.16
  -8   6   5    0.79    0.22
  -8   6   4    3.47    0.46
  -8   6   3    1.31    0.39
  -8   6   2    0.28    0.33
  -8   6   1   -0.26    0.37
  -8   6   0    0.26    0.17
  -8   6   0    0.89    0.41
  -8   6  -1    0.96    0.23
  -8   6  -1    1.52    0.43
  -8   6  -2    6.16    0.60
  -8   6  -2    5.98    0.68
  -8   6  -3    3.29    0.42
  -8   6  -3    3.44    0.50
  -8   6  -4    0.77    0.24
  -8   6  -4    0.59    0.26
  -8   6  -5   -0.18    0.17
  -8   6  -5    0.27    0.11
  -8   6  -6    1.36    0.31
  -8   6  -7    0.33    0.20
  -8   6  -7   -0.12    0.20
  -8   6  -8   -0.10    0.15
  -8   6  -8    0.20    0.20
  -8   6  -9    0.17    0.12
  -8   6  -9    0.48    0.19
  -8   6 -10    0.80    0.16
  -8   6 -10    0.82    0.16
   8  -5  -8   -0.02    0.07
   8  -5  -7    0.30    0.16
   8  -5  -6    0.00    0.23
   8  -5  -6    0.02    0.18
  -8   5   6    0.49    0.17
   8  -5  -5    2.00    0.40
   8  -5  -5    1.51    0.31
   8  -5  -4    0.65    0.31
   8  -5  -4    0.72    0.22
  -8   5   4    1.18    0.24
   8  -5  -3    0.77    0.25
  -8   5   3    0.73    0.22
   8  -5  -2    4.38    0.50
  -8   5   2    4.00    0.55
   8  -5  -1   10.93    0.77
  -8   5   1   10.85    0.93
  -8   5   0    0.03    0.31
  -8   5  -1    0.05    0.35
  -8   5  -2    8.86    0.77
  -8   5  -2    9.00    0.80
  -8   5  -2    9.56    0.91
  -8   5  -3   17.87    1.09
  -8   5  -3   16.37    1.03
  -8   5  -3   18.39    1.20
  -8   5  -4    7.44    0.71
  -8   5  -4    8.17    0.70
  -8   5  -5   10.84    0.86
  -8   5  -5   12.16    0.81
  -8   5  -6    0.33    0.22
  -8   5  -7    0.44    0.24
  -8   5  -7    0.01    0.24
  -8   5  -8    1.09    0.31
  -8   5  -8    1.10    0.31
  -8   5  -9    0.22    0.21
  -8   5  -9    0.19    0.18
  -8   5 -10    3.02    0.39
  -8   5 -10    2.87    0.35
  -8   5 -11   -0.07    0.13
  -8   5 -11   -0.10    0.08
   8  -4  -9    0.84    0.18
   8  -4  -8    3.37    0.39
   8  -4  -8    2.55    0.33
   8  -4  -7    0.38    0.28
   8  -4  -7    0.42    0.25
   8  -4  -6    0.09    0.28
   8  -4  -6   -0.04    0.28
   8  -4  -5   -0.10    0.26
   8  -4  -5   -0.16    0.29
   8  -4  -4   -0.28    0.27
   8  -4  -4    0.10    0.26
  -8   4   4    0.03    0.11
   8  -4  -3    1.55    0.38
  -8   4   3    1.01    0.31
   8  -4  -2    7.75    0.72
  -8   4   2    8.10    0.80
   8  -4  -1   -0.25    0.21
  -8   4   1    0.28    0.28
  -8   4   0    0.10    0.30
  -8   4  -1   -0.15    0.31
  -8   4  -2    9.38    0.89
  -8   4  -3    6.41    0.72
  -8   4  -3    6.93    0.70
  -8   4  -4    0.19    0.30
  -8   4  -4    0.58    0.21
  -8   4  -4    0.34    0.32
  -8   4  -5    0.30    0.26
  -8   4  -5   -0.31    0.14
  -8   4  -5    0.11    0.22
  -8   4  -6    6.44    0.71
  -8   4  -7    0.22    0.29
  -8   4  -8    0.00    0.26
  -8   4  -8    0.13    0.22
  -8   4  -9    9.95    0.80
  -8   4  -9    8.75    0.67
  -8   4 -10   -0.22    0.26
  -8   4 -10   -0.11    0.16
  -8   4 -11    0.17    0.21
  -8   4 -11    0.31    0.13
  -8   4 -12    1.24    0.25
  -8   4 -12    0.97    0.16
   8  -3  -9    0.46    0.18
   8  -3  -9    0.30    0.17
   8  -3  -8    0.58    0.25
   8  -3  -8    0.43    0.30
   8  -3  -7    2.87    0.52
   8  -3  -7    2.55    0.45
   8  -3  -6    8.07    0.82
   8  -3  -6    5.77    0.64
   8  -3  -5    8.18    0.81
   8  -3  -5    7.58    0.74
   8  -3  -4    1.38    0.41
   8  -3  -4    1.29    0.34
  -8   3   4    1.09    0.27
   8  -3  -3   34.14    1.57
  -8   3   3   35.86    1.59
   8  -3  -3   36.44    1.45
   8  -3  -2   20.01    1.16
  -8   3   2   19.00    1.21
   8  -3  -1    0.45    0.22
   8  -3  -1    1.00    0.98
  -8   3   1    0.41    0.27
   8  -3   0    4.46    1.02
  -8   3   0    4.55    0.60
   8  -3   1    8.43    1.39
  -8   3  -1    9.09    0.84
   8  -3   2    1.15    0.71
  -8   3  -2    1.19    0.38
   8  -3   3    0.71    1.09
  -8   3  -3   -0.02    0.27
  -8   3  -4   -0.04    0.26
   8  -3   4    0.25    1.07
  -8   3  -4    0.01    0.22
  -8   3  -4    0.24    0.25
  -8   3  -5   -0.07    0.26
  -8   3  -5    0.48    0.26
  -8   3  -5    0.66    0.22
  -8   3  -6   -0.21    0.29
  -8   3  -6   -0.29    0.15
  -8   3  -6   -0.24    0.25
  -8   3  -7    0.72    0.37
  -8   3  -7    0.98    0.40
  -8   3  -8   15.93    1.08
  -8   3  -8   15.77    0.95
  -8   3  -8   16.84    1.19
  -8   3  -9   -0.15    0.36
  -8   3  -9   -0.08    0.20
  -8   3 -10   -0.39    0.37
  -8   3 -10   -0.06    0.10
  -8   3 -11    3.08    0.47
  -8   3 -11    2.68    0.33
  -8   3 -12    0.96    0.29
  -8   3 -12    1.34    0.20
  -8   3 -13    0.41    0.17
   8  -2 -10    0.41    0.13
   8  -2 -10    0.35    0.19
   8  -2  -9    0.62    0.25
   8  -2  -9    0.37    0.29
   8  -2  -8    0.47    0.28
   8  -2  -8    0.21    0.34
   8  -2  -7    0.15    0.35
   8  -2  -7    0.15    0.35
   8  -2  -6    2.00    0.56
   8  -2  -6    2.84    0.53
   8  -2  -5   41.45    1.79
  -8   2   5   42.87    1.60
   8  -2  -5   37.86    1.61
   8  -2  -4   10.63    0.93
  -8   2   4   10.67    0.85
   8  -2  -4   11.07    0.88
   8  -2  -3    2.31    0.46
  -8   2   3    2.75    0.46
   8  -2  -3    2.86    0.46
   8  -2  -3    2.59    1.04
   8  -2  -2    7.19    0.71
   8  -2  -2    6.59    1.18
   8  -2  -1   -0.27    0.21
   8  -2  -1   -0.84    0.73
   8  -2   0    1.06    0.63
  -8   2   0    2.16    0.44
   8  -2   1    4.02    0.86
  -8   2  -1    5.76    0.65
  -8   2  -1    4.81    0.52
  -8   2  -2   12.85    0.95
   8  -2   2    9.83    1.40
  -8   2  -2   10.21    0.72
   8  -2   3    1.79    0.70
  -8   2  -3    2.62    0.44
  -8   2  -3    2.39    0.39
   8  -2   4    0.02    0.69
  -8   2  -4    0.21    0.19
  -8   2  -4    0.09    0.10
  -8   2  -5    1.66    0.39
   8  -2   5    2.24    1.10
  -8   2  -5    1.36    0.32
  -8   2  -5    1.44    0.35
  -8   2  -6    0.11    0.24
   8  -2   6    0.60    1.15
  -8   2  -6    0.57    0.19
  -8   2  -6    0.27    0.26
  -8   2  -7   23.89    1.32
  -8   2  -7   22.66    1.11
  -8   2  -7   25.07    1.42
  -8   2  -8    2.75    0.54
  -8   2  -8    2.96    0.44
  -8   2  -8    2.88    0.59
  -8   2  -9    0.14    0.37
  -8   2  -9   -0.09    0.18
  -8   2  -9    0.24    0.39
  -8   2 -10    6.66    0.73
  -8   2 -10    6.90    0.59
  -8   2 -10    7.76    0.83
  -8   2 -11    1.01    0.40
  -8   2 -11    1.10    0.21
  -8   2 -12    1.23    0.36
  -8   2 -12    0.58    0.16
  -8   2 -13    0.02    0.18
  -8   2 -14    3.45    0.30
   8  -1 -11    1.40    0.22
   8  -1 -10   -0.15    0.09
   8  -1 -10    0.06    0.24
   8  -1  -9    2.09    0.38
   8  -1  -9    1.45    0.42
   8  -1  -8    0.21    0.30
   8  -1  -8    0.60    0.38
   8  -1  -7    1.85    0.52
   8  -1  -7    2.26    0.52
   8  -1  -6    5.11    0.69
   8  -1  -6    5.92    0.74
   8  -1  -5    0.04    0.35
   8  -1  -4    6.17    0.74
   8  -1  -3   83.73    2.46
   8  -1  -3   86.39    3.53
   8  -1  -2    6.47    0.68
   8  -1  -2    6.35    1.05
   8  -1  -1    6.65    0.66
   8  -1  -1    7.37    1.13
  -8   1   1    7.31    0.67
  -8   1   0    2.00    0.35
   8  -1   0    0.49    0.42
   8  -1   1   17.71    1.71
  -8   1  -1   17.52    0.96
   8  -1   2   23.06    1.93
  -8   1  -2   21.31    1.03
  -8   1  -3    1.27    0.26
   8  -1   3    1.37    0.61
  -8   1  -3    2.30    0.37
   8  -1   4    3.84    0.87
  -8   1  -4    3.23    0.45
  -8   1  -4    3.96    0.55
  -8   1  -5    0.01    0.22
   8  -1   5    0.06    0.56
  -8   1  -5    0.17    0.15
  -8   1  -5    0.28    0.15
  -8   1  -6    9.60    0.82
   8  -1   6    9.99    1.50
  -8   1  -6   10.27    0.89
  -8   1  -7    5.44    0.67
  -8   1  -7    4.67    0.63
  -8   1  -8    0.05    0.36
  -8   1  -8   -0.02    0.27
  -8   1  -9    2.40    0.53
  -8   1  -9    2.67    0.59
  -8   1 -10   24.97    1.35
  -8   1 -10   23.23    1.05
  -8   1 -10   25.65    1.40
  -8   1 -11    0.20    0.36
  -8   1 -11   -0.22    0.28
  -8   1 -12    0.02    0.27
  -8   1 -13    0.13    0.21
  -8   1 -14    0.35    0.15
   8   0 -11    0.18    0.17
   8   0 -10    0.25    0.15
   8   0 -10    0.34    0.28
   8   0  -9    0.92    0.30
   8   0  -9    0.65    0.40
   8   0  -8    0.20    0.36
   8   0  -7    0.03    0.34
   8   0  -6    2.09    0.53
   8   0  -6    1.92    0.40
   8   0  -5   32.14    1.60
   8   0  -5   30.45    1.33
   8   0  -4   58.39    2.10
   8   0  -4   58.19    2.82
   8   0  -4   59.85    1.79
   8   0  -3    0.52    0.23
  -8   0   3   -0.15    0.17
   8   0  -3    0.58    0.50
  -8   0   2    1.18    0.28
   8   0  -2    0.86    0.22
   8   0  -2    1.69    0.62
  -8   0   1   -0.16    0.18
   8   0  -1   -0.43    0.34
   8   0  -1   -0.42    0.22
   8   0   0   28.36    2.04
  -8   0   0   29.18    1.23
   8   0   1    2.09    0.65
   8   0   2    4.06    0.77
   8   0   3   11.24    1.26
  -8   0  -3   11.82    1.23
   8   0   4   11.48    1.31
  -8   0  -4   10.17    1.19
  -8   0  -4   12.74    0.90
  -8   0  -5   11.86    0.84
   8   0   5   10.32    1.29
  -8   0  -5   11.44    1.35
  -8   0  -5   11.19    0.88
  -8   0  -6   27.04    1.30
   8   0   6   25.45    1.92
  -8   0  -6   24.47    2.11
  -8   0  -6   24.70    1.34
  -8   0  -7    1.28    0.39
  -8   0  -7    1.16    0.87
  -8   0  -7    1.44    0.39
  -8   0  -7    1.28    0.38
  -8   0  -8    2.59    0.52
  -8   0  -8    3.71    1.18
  -8   0  -8    2.78    0.53
  -8   0  -8    3.56    0.60
  -8   0  -9   20.03    1.21
  -8   0  -9   18.22    1.13
  -8   0  -9   18.93    1.27
  -8   0 -10   11.22    0.93
  -8   0 -10   10.23    0.85
  -8   0 -10   10.65    0.96
  -8   0 -11    2.86    0.52
  -8   0 -11    2.92    0.48
  -8   0 -11    2.30    0.49
  -8   0 -12    0.77    0.33
  -8   0 -12    0.64    0.23
  -8   0 -13   -0.05    0.20
  -8   0 -14    1.58    0.25
   8   1 -11    0.82    0.26
   8   1 -10    0.43    0.16
   8   1 -10    0.03    0.30
   8   1  -9    1.86    0.39
   8   1  -9    1.61    0.43
   8   1  -8    0.04    0.31
   8   1  -8    0.18    0.33
   8   1  -7    1.82    0.50
   8   1  -7    1.10    0.36
   8   1  -6    6.27    0.75
   8   1  -6    6.09    0.64
   8   1  -5    1.32    0.37
   8   1  -5    1.36    0.50
   8   1  -5    1.06    0.31
   8   1  -4   19.07    1.19
   8   1  -4   18.71    1.64
  -8  -1   4   19.83    1.03
   8   1  -4   19.02    0.99
  -8  -1   3    1.12    0.26
   8   1  -3    1.38    0.32
   8   1  -3    1.16    0.58
   8   1  -3    1.13    0.28
  -8  -1   2    0.95    0.27
   8   1  -2    1.22    0.31
   8   1  -2    1.30    0.57
   8   1  -1   -0.63    0.31
   8   1   0    2.44    0.58
   8   1   1   31.37    2.07
  -8  -1  -1   32.43    1.80
   8   1   2    1.29    0.44
  -8  -1  -2    1.35    0.46
   8   1   3   14.40    1.42
  -8  -1  -3   14.96    1.33
   8   1   4   25.46    1.87
  -8  -1  -4   28.72    1.96
  -8  -1  -5   -0.05    0.09
   8   1   5    0.45    0.37
  -8  -1  -5    0.74    0.23
  -8  -1  -5    0.12    0.42
  -8  -1  -6    9.70    0.78
   8   1   6    8.87    1.14
  -8  -1  -6    7.61    1.20
  -8  -1  -6    8.64    0.73
  -8  -1  -7    8.34    0.74
  -8  -1  -7    7.58    1.25
  -8  -1  -7    7.85    0.72
  -8  -1  -7    7.33    0.74
  -8  -1  -8    0.12    0.30
  -8  -1  -8   -0.56    0.32
  -8  -1  -8   -0.09    0.72
  -8  -1  -8    0.19    0.30
  -8  -1  -9   -0.37    0.28
  -8  -1  -9    0.10    0.29
  -8  -1  -9   -0.05    0.31
  -8  -1 -10    0.55    0.33
  -8  -1 -10    0.57    0.34
  -8  -1 -10    1.15    0.39
  -8  -1 -11    2.00    0.46
  -8  -1 -11    1.54    0.42
  -8  -1 -11    1.14    0.38
  -8  -1 -12    1.48    0.34
  -8  -1 -12    1.55    0.39
  -8  -1 -12    1.72    0.37
  -8  -1 -13    5.59    0.53
  -8  -1 -13    5.08    0.50
  -8  -1 -14    3.43    0.34
   8   2 -11    3.36    0.41
   8   2 -10    1.34    0.26
   8   2 -10    1.52    0.35
   8   2  -9   11.41    0.81
   8   2  -9   11.21    0.82
   8   2  -8    3.92    0.59
   8   2  -8    2.83    0.50
   8   2  -7    7.97    0.82
   8   2  -7    8.33    0.75
   8   2  -6    9.99    0.91
   8   2  -6    9.53    0.77
   8   2  -5    0.90    0.39
   8   2  -5    0.69    0.76
   8   2  -5    1.10    0.28
   8   2  -4   31.95    1.51
   8   2  -4   34.11    2.19
  -8  -2   4   35.44    1.34
   8   2  -4   33.16    1.29
   8   2  -3   12.94    0.93
   8   2  -3   12.16    1.36
  -8  -2   3   14.63    0.86
   8   2  -3   15.16    0.83
  -8  -2   2    0.15    0.12
   8   2  -2   -0.26    0.37
   8   2  -1   21.35    1.67
   8   2   0   15.05    1.40
   8   2   1   15.39    1.43
   8   2   2    7.47    1.00
  -8  -2  -2    8.94    0.97
   8   2   3   -0.17    0.19
  -8  -2  -3    0.03    0.17
   8   2   4   38.52    2.21
  -8  -2  -4   39.96    2.27
   8   2   5   40.64    2.23
  -8  -2  -5   42.82    2.47
  -8  -2  -5   44.20    1.50
  -8  -2  -6    1.20    0.26
  -8  -2  -6    1.13    0.62
  -8  -2  -6    0.84    0.25
  -8  -2  -7    3.75    0.49
  -8  -2  -7    3.72    0.94
  -8  -2  -7    4.11    0.54
  -8  -2  -8    0.30    0.25
  -8  -2  -8    1.06    0.82
  -8  -2  -8    0.16    0.29
  -8  -2  -9    0.15    0.31
  -8  -2  -9    0.03    0.19
  -8  -2  -9   -0.15    0.33
  -8  -2 -10   -0.49    0.25
  -8  -2 -10    0.22    0.34
  -8  -2 -10    0.12    0.28
  -8  -2 -11    1.46    0.38
  -8  -2 -11    1.19    0.41
  -8  -2 -11    1.29    0.38
  -8  -2 -12    0.00    0.18
  -8  -2 -12    0.01    0.28
  -8  -2 -12    0.43    0.23
  -8  -2 -13    2.86    0.37
  -8  -2 -13    3.12    0.42
  -8  -2 -13    2.17    0.29
  -8  -2 -14    0.54    0.13
  -8  -2 -14    0.61    0.19
   8   3 -12    0.18    0.12
   8   3 -11    0.14    0.20
   8   3 -10    5.61    0.49
   8   3 -10    5.82    0.57
   8   3  -9    4.84    0.55
   8   3  -9    5.55    0.61
   8   3  -8    0.84    0.34
   8   3  -8    1.18    0.39
   8   3  -7    0.81    0.40
   8   3  -7    0.81    0.30
   8   3  -6    1.28    0.45
   8   3  -6    0.97    0.31
   8   3  -5    6.73    0.74
   8   3  -5    6.15    1.06
  -8  -3   5    6.37    0.53
   8   3  -5    6.59    0.61
   8   3  -4   16.58    1.07
   8   3  -4   15.98    1.53
  -8  -3   4   17.14    0.90
   8   3  -4   15.86    0.88
   8   3  -3    5.82    0.61
   8   3  -3    5.59    0.92
  -8  -3   3    6.85    0.57
   8   3  -2    0.87    0.35
   8   3  -1   44.40    2.39
   8   3   0   19.27    1.59
   8   3   1    2.77    0.68
   8   3   2   59.53    2.73
   8   3   3   68.61    2.89
  -8  -3  -3   82.18    3.09
   8   3   4   26.15    1.77
  -8  -3  -4   27.21    1.88
   8   3   5    0.68    0.31
  -8  -3  -5   -0.01    0.26
  -8  -3  -6   35.36    1.37
  -8  -3  -6   38.01    2.48
  -8  -3  -6   36.08    1.41
  -8  -3  -6   35.23    1.32
  -8  -3  -7   -0.10    0.12
  -8  -3  -7   -0.17    0.67
  -8  -3  -7    0.00    0.12
  -8  -3  -8   22.08    1.15
  -8  -3  -8   22.34    2.13
  -8  -3  -8   23.18    1.24
  -8  -3  -9    0.16    0.20
  -8  -3  -9   -0.15    0.31
  -8  -3 -10    2.05    0.44
  -8  -3 -10    1.83    0.36
  -8  -3 -10    1.48    0.45
  -8  -3 -11    1.17    0.29
  -8  -3 -11    1.04    0.43
  -8  -3 -11    1.29    0.37
  -8  -3 -12   -0.26    0.12
  -8  -3 -12    0.09    0.30
  -8  -3 -12   -0.06    0.14
  -8  -3 -13    2.63    0.33
  -8  -3 -13    3.13    0.45
  -8  -3 -13    2.42    0.30
  -8  -3 -14    0.12    0.16
   8   4 -12    0.67    0.16
   8   4 -11    5.03    0.45
   8   4 -10    2.49    0.30
   8   4 -10    2.64    0.42
   8   4  -9    0.62    0.21
   8   4  -9    0.59    0.35
   8   4  -8    5.21    0.62
   8   4  -8    5.05    0.60
   8   4  -7    0.45    0.32
   8   4  -7    0.49    0.26
   8   4  -6    3.04    0.54
   8   4  -6    2.39    0.43
   8   4  -5   19.76    1.20
   8   4  -5   17.39    1.66
   8   4  -5   19.02    1.02
  -8  -4   4    2.26    0.32
   8   4  -4    2.79    0.47
   8   4  -4    1.71    0.63
   8   4  -4    2.94    0.39
   8   4  -3    5.06    0.58
   8   4  -3    4.86    0.87
  -8  -4   3    5.47    0.51
   8   4  -2   12.28    1.30
   8   4  -1   37.95    2.22
   8   4   0    0.62    0.45
   8   4   1    2.72    0.65
   8   4   2    1.26    0.47
   8   4   3   42.16    2.25
   8   4   4   95.52    3.31
  -8  -4  -4  108.23    3.76
   8   4   5   24.42    1.62
  -8  -4  -5   22.77    1.82
  -8  -4  -6   29.28    2.18
  -8  -4  -6   30.14    1.27
  -8  -4  -6   28.79    1.22
  -8  -4  -7   72.42    3.60
  -8  -4  -7   72.71    2.08
  -8  -4  -7   68.68    1.90
  -8  -4  -8   10.60    1.55
  -8  -4  -8   11.13    0.87
  -8  -4  -9    2.83    0.54
  -8  -4 -10    1.02    0.39
  -8  -4 -11   16.43    1.06
  -8  -4 -11   14.01    0.95
  -8  -4 -12    4.77    0.62
  -8  -4 -12    4.01    0.45
  -8  -4 -13    0.67    0.30
  -8  -4 -14    0.00    0.15
   8   5 -12    0.31    0.10
   8   5 -11    3.78    0.38
   8   5 -10    2.03    0.37
   8   5  -9    5.04    0.51
   8   5  -9    4.51    0.56
   8   5  -8    8.71    0.77
   8   5  -8    8.98    0.77
   8   5  -7    3.23    0.53
   8   5  -7    3.45    0.50
   8   5  -6   -0.32    0.28
   8   5  -6    0.20    0.19
   8   5  -5   11.68    0.92
   8   5  -5   13.06    1.48
   8   5  -5   12.01    0.82
   8   5  -4   -0.05    0.27
   8   5  -4    0.35    0.49
   8   5  -4    0.31    0.18
  -8  -5   3    0.51    0.19
   8   5  -3    0.11    0.16
   8   5  -2    2.77    0.41
   8   5  -2    3.27    0.68
   8   5  -1   10.49    1.17
   8   5   0    0.77    0.39
   8   5   1    0.09    0.14
   8   5   2    0.81    0.33
   8   5   3   13.70    1.25
   8   5   4    0.39    0.30
  -8  -5  -4    0.47    0.27
  -8  -5  -5    1.32    0.31
  -8  -5  -5    0.53    0.41
  -8  -5  -6    8.10    1.17
  -8  -5  -6    7.32    0.63
  -8  -5  -6    7.72    0.68
  -8  -5  -7    0.69    0.28
  -8  -5  -7   -0.34    0.71
  -8  -5  -7    0.13    0.15
  -8  -5  -8    1.85    0.39
  -8  -5  -8    1.55    0.83
  -8  -5  -8    1.44    0.35
  -8  -5  -9   11.13    0.90
  -8  -5 -10    0.61    0.38
  -8  -5 -11    0.83    0.30
  -8  -5 -11    0.69    0.37
  -8  -5 -12   -0.13    0.31
  -8  -5 -12   -0.01    0.10
  -8  -5 -13    3.68    0.46
  -8  -5 -14    1.25    0.24
   8   6 -11    0.10    0.15
   8   6 -10    2.03    0.37
   8   6  -9   -0.41    0.16
   8   6  -9    0.09    0.28
   8   6  -8    0.07    0.19
   8   6  -8    0.56    0.33
   8   6  -7   13.11    0.95
   8   6  -7   13.55    0.93
   8   6  -6    0.48    0.32
   8   6  -6    0.23    0.25
   8   6  -5    0.13    0.27
   8   6  -5    0.03    0.12
   8   6  -4    0.45    0.24
   8   6  -4    0.00    0.58
   8   6  -4    0.11    0.16
  -8  -6   3    1.59    0.24
   8   6  -3    1.64    0.37
   8   6  -3    2.26    0.73
   8   6  -2   10.61    0.79
   8   6  -2   11.46    1.33
  -8  -6   2   10.63    0.70
   8   6  -1    0.48    0.12
   8   6  -1    0.25    0.29
   8   6   0   63.94    2.98
   8   6   1   -0.68    0.34
   8   6   2    5.00    0.80
   8   6   3    0.20    0.26
   8   6   4    5.74    0.85
  -8  -6  -4    6.12    0.92
  -8  -6  -4    6.34    0.62
  -8  -6  -5   18.34    1.64
  -8  -6  -5   17.12    1.01
  -8  -6  -6    0.89    0.32
  -8  -6  -6    1.49    0.65
  -8  -6  -6    0.61    0.23
  -8  -6  -7    0.14    0.20
  -8  -6  -7    0.34    0.17
  -8  -6  -8    9.12    1.55
  -8  -6  -8    7.03    0.68
  -8  -6  -8    7.52    0.69
  -8  -6  -9   30.65    1.41
  -8  -6  -9   29.12    1.28
  -8  -6 -10    0.13    0.24
  -8  -6 -11   -0.68    0.32
  -8  -6 -12    2.38    0.43
  -8  -6 -13    0.00    0.21
  -8  -6 -14    0.28    0.13
   8   7 -11    0.10    0.14
   8   7 -10    0.36    0.23
   8   7  -9    4.55    0.42
   8   7  -9    5.27    0.57
   8   7  -8    1.77    0.34
   8   7  -8    2.40    0.47
   8   7  -7    4.51    0.57
   8   7  -7    4.42    0.57
   8   7  -6    1.30    0.40
   8   7  -6    0.78    0.30
   8   7  -5    0.61    0.30
   8   7  -5    0.12    0.16
   8   7  -4    2.74    0.38
   8   7  -4    2.57    0.48
   8   7  -4    2.58    0.88
   8   7  -3   13.91    0.95
   8   7  -3   15.42    1.62
   8   7  -2    7.28    0.68
   8   7  -2    7.46    1.18
  -8  -7   2    7.15    0.59
   8   7  -1    5.74    1.04
  -8  -7   1    5.41    0.57
  -8  -7   1    5.10    0.51
   8   7   0   23.24    1.86
  -8  -7   0   23.87    1.12
  -8  -7   0   25.82    1.15
  -8  -7  -1    0.48    0.23
   8   7   1   -0.21    0.43
  -8  -7  -1   -0.23    0.16
   8   7   2   32.64    2.12
  -8  -7  -2   32.70    1.28
  -8  -7  -2   36.14    1.42
   8   7   3   29.14    1.94
  -8  -7  -3   27.30    1.15
  -8  -7  -3   27.47    1.27
  -8  -7  -4    0.52    0.27
  -8  -7  -4   -0.08    0.43
  -8  -7  -4   -0.27    0.16
  -8  -7  -5    8.23    1.19
  -8  -7  -5    8.38    0.75
  -8  -7  -6   61.90    3.26
  -8  -7  -6   53.88    1.89
  -8  -7  -7    1.10    0.37
  -8  -7  -7    1.97    0.83
  -8  -7  -7    1.30    0.30
  -8  -7  -8    0.52    0.27
  -8  -7  -8    0.14    0.11
  -8  -7  -9   11.18    0.85
  -8  -7  -9   11.36    0.84
  -8  -7 -10    9.59    0.79
  -8  -7 -10    9.69    0.72
  -8  -7 -11    0.42    0.26
  -8  -7 -12    4.96    0.51
  -8  -7 -13    0.44    0.19
  -8  -7 -14   -0.09    0.06
   8   8 -11    2.93    0.28
   8   8 -10    2.07    0.32
   8   8  -9    2.83    0.43
   8   8  -8   11.17    0.72
   8   8  -8   12.16    0.83
   8   8  -7    5.13    0.56
   8   8  -7    5.50    0.61
   8   8  -6    0.16    0.31
   8   8  -6    0.19    0.21
   8   8  -5    8.05    0.78
   8   8  -5    8.27    0.71
   8   8  -4    0.30    0.13
   8   8  -4    0.62    0.37
   8   8  -3    5.65    0.63
   8   8  -3    6.07    1.09
   8   8  -2   -0.08    0.74
  -8  -8   2   -0.04    0.18
  -8  -8   1    0.84    0.20
   8   8  -1    0.83    0.67
  -8  -8   1    1.13    0.31
   8   8   0    7.27    1.20
  -8  -8   0    8.43    0.71
  -8  -8   0    8.20    0.67
   8   8   1   47.68    2.75
  -8  -8  -1   52.05    1.70
  -8  -8  -1   52.58    1.72
  -8  -8  -2   -0.15    0.20
   8   8   2    0.00    0.60
  -8  -8  -2    0.16    0.20
   8   8   3   52.02    2.67
  -8  -8  -3   47.32    1.61
  -8  -8  -3   47.97    1.75
  -8  -8  -4   62.78    1.82
  -8  -8  -4   63.69    2.05
  -8  -8  -5   95.81    3.99
  -8  -8  -5   89.33    2.12
  -8  -8  -5   91.66    2.49
  -8  -8  -6    0.65    0.33
  -8  -8  -6    0.71    0.96
  -8  -8  -7   27.02    1.39
  -8  -8  -8   10.19    0.75
  -8  -8  -8    9.88    0.85
  -8  -8  -9    2.83    0.48
  -8  -8  -9    3.47    0.45
  -8  -8 -10    0.95    0.26
  -8  -8 -10    0.37    0.21
  -8  -8 -11    1.49    0.25
  -8  -8 -11    1.18    0.28
  -8  -8 -12    0.08    0.15
  -8  -8 -13    0.53    0.13
   8   9 -10    0.07    0.15
   8   9  -9    6.90    0.56
   8   9  -8    5.45    0.46
   8   9  -8    6.51    0.60
   8   9  -7    1.57    0.31
   8   9  -7    0.78    0.33
   8   9  -6   19.79    1.10
   8   9  -6   20.42    1.10
   8   9  -5   11.49    0.88
   8   9  -5   11.18    0.81
   8   9  -4    4.52    0.60
   8   9  -4    3.97    0.46
   8   9  -3    3.71    0.55
   8   9  -2   -0.29    0.25
   8   9  -2   -0.14    1.00
  -8  -9   2    0.09    0.23
  -8  -9   1    0.03    0.06
   8   9  -1   -0.06    0.08
   8   9  -1    0.39    0.84
  -8  -9   1   -0.06    0.26
   8   9   0    0.48    0.23
  -8  -9   0   -0.12    0.12
   8   9   0    0.15    0.91
  -8  -9   0   -0.05    0.29
  -8  -9  -1    2.93    0.45
   8   9   1    2.16    1.02
  -8  -9  -1    3.04    0.49
   8   9   2   27.56    2.24
  -8  -9  -2   25.12    1.25
  -8  -9  -2   26.81    1.31
  -8  -9  -3   10.64    1.42
  -8  -9  -3    9.27    0.76
  -8  -9  -3    9.54    0.83
  -8  -9  -4    0.92    0.37
  -8  -9  -4    0.57    0.23
  -8  -9  -5   16.88    1.81
  -8  -9  -5   17.46    1.00
  -8  -9  -5   17.13    1.15
  -8  -9  -6    3.43    0.61
  -8  -9  -6    4.11    0.46
  -8  -9  -7   42.56    1.75
  -8  -9  -8   18.77    1.15
  -8  -9  -9    6.14    0.67
  -8  -9 -10    0.46    0.24
  -8  -9 -10    0.35    0.13
  -8  -9 -11    1.47    0.25
  -8  -9 -11    1.24    0.22
  -8  -9 -12    0.09    0.09
   8  10 -10   -0.06    0.06
   8  10  -9    1.90    0.29
   8  10  -8    9.55    0.65
   8  10  -7    1.92    0.29
   8  10  -7    2.08    0.38
   8  10  -6    0.04    0.22
   8  10  -6   -0.08    0.19
   8  10  -5    0.70    0.25
   8  10  -5    0.36    0.27
   8  10  -4   16.23    1.04
   8  10  -4   15.35    0.92
   8  10  -3    7.64    0.76
   8  10  -3    6.69    0.71
   8  10  -2    1.14    0.36
  -8 -10   2    1.28    0.34
   8  10  -1    2.55    0.44
  -8 -10   1    2.20    0.44
   8  10   0   20.96    1.13
  -8 -10   0   19.38    1.13
  -8 -10   0   19.80    1.04
  -8 -10  -1   32.33    1.46
  -8 -10  -1   34.28    1.45
  -8 -10  -2   10.66    0.86
  -8 -10  -2   10.50    0.85
  -8 -10  -3   18.85    1.11
  -8 -10  -3   19.72    1.19
  -8 -10  -4   29.21    1.35
  -8 -10  -4   27.18    1.41
  -8 -10  -5   33.53    1.41
  -8 -10  -5   34.60    1.60
  -8 -10  -6    4.08    0.65
  -8 -10  -6    3.99    0.48
  -8 -10  -7    0.35    0.41
  -8 -10  -7    0.82    0.19
  -8 -10  -8    3.01    0.53
  -8 -10  -9    0.18    0.32
  -8 -10 -10    0.31    0.22
  -8 -10 -11    3.55    0.34
   8  11  -9    0.36    0.13
   8  11  -8    0.40    0.21
   8  11  -7   15.25    0.80
   8  11  -6    0.72    0.24
   8  11  -6    0.50    0.18
   8  11  -5   12.24    0.82
   8  11  -5   11.71    0.78
   8  11  -4    6.18    0.64
   8  11  -4    5.84    0.55
   8  11  -3   15.82    1.02
   8  11  -3   13.71    0.99
   8  11  -2   12.46    0.94
  -8 -11   2   12.91    0.91
   8  11  -1   10.31    0.83
  -8 -11   1   11.86    0.90
   8  11   0    2.84    0.42
  -8 -11   0    2.50    0.48
  -8 -11  -1    3.92    0.58
  -8 -11  -1    4.26    0.50
  -8 -11  -2   12.13    0.95
  -8 -11  -2   12.22    0.90
  -8 -11  -3    2.46    0.49
  -8 -11  -3    2.45    0.48
  -8 -11  -4    6.95    0.71
  -8 -11  -4    7.54    0.79
  -8 -11  -5   11.99    0.86
  -8 -11  -5   11.11    0.95
  -8 -11  -6   37.74    1.42
  -8 -11  -6   39.14    1.68
  -8 -11  -7    2.00    0.51
  -8 -11  -7    1.85    0.30
  -8 -11  -8    8.92    0.79
  -8 -11  -9    0.08    0.25
  -8 -11 -10    0.02    0.17
  -8 -11 -11    0.00    0.04
   8  12  -8    2.66    0.26
   8  12  -7    3.44    0.35
   8  12  -6    3.26    0.34
   8  12  -6    2.59    0.34
   8  12  -5    9.41    0.65
   8  12  -5   10.19    0.66
   8  12  -4    0.18    0.13
   8  12  -4    0.58    0.25
   8  12  -3    0.65    0.37
   8  12  -2    0.56    0.23
  -8 -12   2    0.77    0.33
   8  12  -1    0.06    0.10
  -8 -12   1   -0.23    0.27
   8  12   0    2.28    0.35
  -8 -12   0    1.54    0.41
  -8 -12  -1    5.00    0.63
  -8 -12  -1    5.87    0.56
  -8 -12  -2    1.40    0.33
  -8 -12  -2    1.29    0.42
  -8 -12  -3    1.03    0.32
  -8 -12  -3    1.22    0.40
  -8 -12  -4    2.80    0.50
  -8 -12  -4    2.45    0.47
  -8 -12  -5    8.58    0.72
  -8 -12  -5    5.51    0.67
  -8 -12  -6    2.11    0.51
  -8 -12  -6    1.17    0.27
  -8 -12  -7    0.35    0.36
  -8 -12  -7    0.43    0.13
  -8 -12  -8    0.92    0.32
  -8 -12  -9    0.18    0.20
  -8 -12 -10    1.05    0.18
   8  13  -6    0.20    0.10
   8  13  -5    0.73    0.15
   8  13  -5    0.99    0.20
   8  13  -4   -0.26    0.15
   8  13  -3    2.60    0.40
   8  13  -2    3.65    0.49
  -8 -13   1    0.60    0.30
  -8 -13   0    0.36    0.34
  -8 -13  -1    1.60    0.43
  -8 -13  -2    8.04    0.74
  -8 -13  -2    8.26    0.63
  -8 -13  -3    0.20    0.20
  -8 -13  -3    0.54    0.33
  -8 -13  -4    9.96    0.76
  -8 -13  -4    8.66    0.70
  -8 -13  -5    1.46    0.36
  -8 -13  -5    1.99    0.37
  -8 -13  -6   10.44    0.66
  -8 -13  -6   10.91    0.76
  -8 -13  -7   -0.01    0.21
  -8 -13  -7    0.16    0.10
  -8 -13  -8    0.12    0.15
  -8 -13  -9    0.25    0.13
   8  14  -4    4.82    0.35
   8  14  -3    5.79    0.46
   8  14  -2    1.33    0.27
   8  14  -1    4.66    0.50
  -8 -14   1    4.64    0.47
  -8 -14   0    8.55    0.65
  -8 -14  -1    2.24    0.40
  -8 -14  -2    1.90    0.37
  -8 -14  -3    6.93    0.59
  -8 -14  -3    6.04    0.46
  -8 -14  -4    1.66    0.27
  -8 -14  -4    2.17    0.36
  -8 -14  -5    5.21    0.44
  -8 -14  -5    6.06    0.48
  -8 -14  -6    3.86    0.33
  -8 -14  -6    3.98    0.38
  -8 -14  -7    0.44    0.14
   8  15  -2    1.03    0.17
   8  15  -1    0.19    0.12
   8  15   0    6.84    0.49
  -8 -15  -1    3.10    0.34
  -8 -15  -2    0.26    0.16
  -8 -15  -3    3.71    0.35
  -8 -15  -4   -0.18    0.09
  -9   8   0    1.22    0.19
  -9   8  -1    0.57    0.13
  -9   8  -2    0.17    0.07
  -9   8  -3    0.01    0.07
  -9   7   3    0.65    0.15
  -9   7   2    0.69    0.20
  -9   7   1    1.23    0.28
  -9   7   0    3.89    0.42
  -9   7  -1    0.10    0.19
  -9   7  -2   -0.11    0.15
  -9   7  -3    1.43    0.26
  -9   7  -4   -0.07    0.06
  -9   7  -5   -0.15    0.12
  -9   7  -6    0.80    0.16
  -9   7  -7    0.44    0.10
  -9   6   4   -0.09    0.12
  -9   6   3    0.48    0.22
  -9   6   2    0.11    0.24
  -9   6   1    0.06    0.26
  -9   6   0    1.66    0.26
  -9   6   0    1.96    0.40
  -9   6  -1    0.72    0.18
  -9   6  -1    1.81    0.40
  -9   6  -2    1.15    0.25
  -9   6  -2    1.31    0.35
  -9   6  -3    3.84    0.45
  -9   6  -3    3.92    0.46
  -9   6  -4    1.13    0.26
  -9   6  -4    0.80    0.23
  -9   6  -5    2.58    0.36
  -9   6  -5    2.68    0.30
  -9   6  -6    4.20    0.43
  -9   6  -6    1.53    0.32
  -9   6  -7   -0.02    0.08
  -9   6  -7   -0.20    0.13
  -9   6  -8   -0.20    0.11
  -9   6  -8    0.21    0.08
  -9   5   6    0.37    0.12
  -9   5   5   -0.06    0.13
   9  -5  -4    0.16    0.15
   9  -5  -3   -0.19    0.16
   9  -5  -2    0.77    0.21
  -9   5   2    1.12    0.32
  -9   5   1    1.18    0.36
  -9   5   0    1.78    0.42
  -9   5  -1    0.78    0.27
  -9   5  -1    1.74    0.42
  -9   5  -1    1.30    0.48
  -9   5  -2    0.24    0.15
  -9   5  -2   -0.01    0.25
  -9   5  -2    0.01    0.37
  -9   5  -3    0.40    0.24
  -9   5  -3    0.36    0.26
  -9   5  -4    0.70    0.29
  -9   5  -4    0.63    0.20
  -9   5  -5    0.59    0.29
  -9   5  -5    0.39    0.18
  -9   5  -6    0.71    0.27
  -9   5  -7    0.04    0.20
  -9   5  -7   -0.11    0.12
  -9   5  -8    4.29    0.48
  -9   5  -8    2.85    0.34
  -9   5  -9    0.62    0.21
  -9   5  -9    0.13    0.08
  -9   5 -10    3.29    0.33
  -9   5 -10    2.03    0.23
   9  -4  -7    0.20    0.16
   9  -4  -7    0.24    0.12
  -9   4   7   -0.11    0.09
   9  -4  -6    0.01    0.19
   9  -4  -6    0.15    0.14
   9  -4  -5    5.31    0.56
   9  -4  -5    5.12    0.44
   9  -4  -4    2.18    0.42
  -9   4   4    2.40    0.34
   9  -4  -3    2.99    0.45
  -9   4   3    2.25    0.41
   9  -4  -2    1.67    0.30
  -9   4   2    1.20    0.38
  -9   4   1    8.55    0.81
  -9   4   0    7.18    0.81
  -9   4  -1    3.90    0.62
  -9   4  -2    0.68    0.42
  -9   4  -3    0.89    0.35
  -9   4  -3    1.23    0.30
  -9   4  -3    0.67    0.39
  -9   4  -4   19.58    1.18
  -9   4  -4   19.04    1.02
  -9   4  -4   19.05    1.14
  -9   4  -5    0.62    0.32
  -9   4  -6    3.34    0.52
  -9   4  -7    0.27    0.30
  -9   4  -7    0.38    0.19
  -9   4  -8    0.45    0.29
  -9   4  -8    0.36    0.13
  -9   4  -9    0.63    0.30
  -9   4  -9    0.35    0.11
  -9   4 -10    0.48    0.22
  -9   4 -10    0.48    0.12
  -9   4 -11    0.18    0.14
  -9   4 -12    0.17    0.06
   9  -3  -8    0.48    0.15
   9  -3  -8    0.41    0.16
   9  -3  -7    0.46    0.25
   9  -3  -7    0.35    0.19
   9  -3  -6    0.12    0.29
   9  -3  -6    0.09    0.23
   9  -3  -5    1.28    0.38
   9  -3  -5    1.21    0.33
   9  -3  -4    0.09    0.23
   9  -3  -4   -0.46    0.25
  -9   3   4   -0.29    0.17
   9  -3  -3    0.18    0.23
  -9   3   3    0.20    0.18
   9  -3  -2    0.55    0.19
  -9   3   2    0.05    0.26
   9  -3  -1    1.17    0.28
  -9   3   1    1.16    0.36
  -9   3   0    0.13    0.33
  -9   3  -1    0.28    0.31
  -9   3  -2   26.48    1.43
  -9   3  -3    0.35    0.33
  -9   3  -4    2.26    0.48
  -9   3  -4    2.29    0.35
  -9   3  -4    1.99    0.45
  -9   3  -5    0.77    0.31
  -9   3  -5    0.57    0.28
  -9   3  -6    1.17    0.38
  -9   3  -6    0.51    0.23
  -9   3  -7    0.27    0.29
  -9   3  -7    0.21    0.17
  -9   3  -8   15.01    1.02
  -9   3  -8   12.25    0.75
  -9   3  -9    0.05    0.29
  -9   3  -9    0.16    0.10
  -9   3 -10   -0.06    0.26
  -9   3 -10    0.25    0.13
  -9   3 -11    3.36    0.43
  -9   3 -12    1.68    0.27
   9  -2  -9    0.43    0.12
   9  -2  -9    0.52    0.17
   9  -2  -8    1.26    0.30
   9  -2  -8    0.91    0.27
   9  -2  -7    4.23    0.54
   9  -2  -7    3.75    0.48
   9  -2  -6    0.18    0.33
   9  -2  -6    0.32    0.29
   9  -2  -5    0.15    0.29
  -9   2   5   -0.14    0.15
   9  -2  -5   -0.60    0.29
   9  -2  -4    9.08    0.84
  -9   2   4    8.87    0.77
   9  -2  -4    8.05    0.71
   9  -2  -3   27.18    1.40
  -9   2   3   27.22    1.40
   9  -2  -2   -0.21    0.13
  -9   2   2    0.37    0.30
   9  -2  -1    0.38    0.21
  -9   2   1    0.44    0.31
  -9   2   0    0.88    0.33
  -9   2  -1    9.32    0.87
  -9   2  -2    0.51    0.34
  -9   2  -3    1.86    0.43
  -9   2  -4    6.95    0.74
  -9   2  -4    6.42    0.68
  -9   2  -4    5.77    0.65
  -9   2  -5    3.07    0.51
  -9   2  -5    3.43    0.51
  -9   2  -5    2.22    0.42
  -9   2  -6    5.28    0.68
  -9   2  -6    4.91    0.54
  -9   2  -6    5.09    0.65
  -9   2  -7    6.68    0.76
  -9   2  -7    6.76    0.77
  -9   2  -8    0.49    0.34
  -9   2  -8   -0.19    0.36
  -9   2  -9    0.76    0.41
  -9   2  -9    0.97    0.46
  -9   2 -10    0.27    0.37
  -9   2 -11   -0.07    0.26
  -9   2 -12   -0.04    0.20
  -9   2 -13    0.08    0.10
   9  -1 -10   -0.16    0.10
   9  -1  -9    0.62    0.20
   9  -1  -9    0.32    0.23
   9  -1  -8    0.35    0.29
   9  -1  -8    0.20    0.26
   9  -1  -7    1.90    0.46
   9  -1  -7    1.11    0.37
   9  -1  -6    5.48    0.71
   9  -1  -6    5.00    0.64
   9  -1  -5   37.90    1.68
  -9   1   5   38.79    1.52
   9  -1  -5   35.44    1.50
   9  -1  -4    3.02    0.56
   9  -1  -4    2.74    0.48
   9  -1  -3   40.18    1.73
   9  -1  -2    2.67    0.44
   9  -1  -1    0.83    0.25
   9  -1  -1   -0.59    0.82
  -9   1   0    0.36    0.25
   9  -1   0   -0.59    0.72
   9  -1   1    3.39    0.93
  -9   1  -1    3.84    0.49
   9  -1   2   16.15    1.80
  -9   1  -2   16.62    1.10
  -9   1  -2   16.20    0.96
   9  -1   3    3.63    1.22
  -9   1  -3    4.67    0.59
  -9   1  -3    4.48    0.49
   9  -1   4   18.74    2.04
  -9   1  -4   19.34    1.12
  -9   1  -4   21.19    1.21
  -9   1  -5   11.23    0.92
   9  -1   5   10.72    1.63
  -9   1  -5   10.21    0.78
  -9   1  -5   10.40    0.88
  -9   1  -6    0.90    0.37
  -9   1  -6    0.45    0.16
  -9   1  -6    1.11    0.39
  -9   1  -7   41.70    1.73
  -9   1  -7   42.80    1.84
  -9   1  -8  131.67    3.02
  -9   1  -8  132.76    3.24
  -9   1  -9    0.88    0.46
  -9   1  -9    1.23    0.46
  -9   1 -10    6.24    0.73
  -9   1 -10    7.09    0.77
  -9   1 -11    5.70    0.62
  -9   1 -11    5.76    0.63
  -9   1 -12    2.01    0.38
  -9   1 -13    0.00    0.15
   9   0 -10    0.13    0.06
   9   0 -10    0.13    0.18
   9   0  -9    0.06    0.17
   9   0  -9   -0.05    0.27
   9   0  -8    0.05    0.27
   9   0  -8    0.00    0.30
   9   0  -7    2.27    0.50
   9   0  -7    2.37    0.50
   9   0  -6   10.03    0.92
   9   0  -5    1.13    0.42
   9   0  -4    9.44    0.90
   9   0  -3    5.35    0.66
  -9   0   2    1.93    0.40
   9   0  -2    1.51    0.38
   9   0  -2    1.31    0.72
  -9   0   1    2.25    0.42
   9   0  -1    1.75    0.35
   9   0  -1    0.94    0.61
   9   0   0   21.40    1.13
   9   0   0   22.16    1.96
  -9   0   0   22.30    1.16
   9   0   1    7.32    1.21
  -9   0  -1    7.65    0.68
   9   0   2    7.24    1.19
  -9   0  -2    7.91    0.67
   9   0   3   10.16    1.45
  -9   0  -3   10.58    0.76
  -9   0  -4   -0.46    0.15
   9   0   4   -0.53    0.72
  -9   0  -4   -0.28    0.15
  -9   0  -4    0.13    0.13
  -9   0  -5   21.59    1.21
   9   0   5   21.48    2.05
  -9   0  -5   20.40    1.05
  -9   0  -5   21.32    1.26
  -9   0  -6    0.24    0.31
   9   0   6    0.25    1.18
  -9   0  -6    0.45    0.25
  -9   0  -7    0.36    0.35
  -9   0  -7    0.07    0.25
  -9   0  -8    8.95    0.84
  -9   0  -8    8.66    0.89
  -9   0  -9    0.49    0.39
  -9   0  -9    0.40    0.40
  -9   0 -10    0.21    0.32
  -9   0 -10   -0.05    0.34
  -9   0 -11    1.15    0.37
  -9   0 -11    1.35    0.37
  -9   0 -12    0.03    0.22
  -9   0 -12   -0.36    0.22
  -9   0 -13    0.16    0.16
  -9   0 -14    0.64    0.12
   9   1 -10    2.36    0.27
   9   1 -10    2.71    0.36
   9   1  -9    0.96    0.28
   9   1  -9    0.92    0.33
   9   1  -8    0.09    0.31
   9   1  -7   27.34    1.39
   9   1  -6    0.87    0.50
   9   1  -6    1.24    0.33
   9   1  -5   52.80    2.04
   9   1  -5   49.02    1.65
   9   1  -4   37.29    1.70
   9   1  -4   36.81    1.39
   9   1  -3   29.05    1.49
   9   1  -3   31.40    2.30
  -9  -1   3   30.29    1.34
   9   1  -2   26.60    1.37
   9   1  -2   30.91    2.21
  -9  -1   2   29.15    1.32
   9   1  -1   18.48    1.10
   9   1  -1   20.65    1.84
  -9  -1   1   20.90    1.11
   9   1   0   31.34    1.37
   9   1   0   29.10    2.20
  -9  -1   0   33.36    1.39
   9   1   1   45.75    2.75
  -9  -1  -1   50.79    1.69
   9   1   2    5.53    1.02
  -9  -1  -2    6.33    0.62
   9   1   3   13.45    1.52
  -9  -1  -3   13.51    1.42
  -9  -1  -3   14.41    0.88
  -9  -1  -3   14.21    0.97
  -9  -1  -4    0.19    0.10
   9   1   4   -0.10    0.62
  -9  -1  -4    0.24    0.63
  -9  -1  -5    0.69    0.22
  -9  -1  -5    0.18    0.11
  -9  -1  -5    0.88    0.32
  -9  -1  -5    0.68    0.25
  -9  -1  -5    0.23    0.73
  -9  -1  -6    9.54    0.81
  -9  -1  -6   10.92    0.93
  -9  -1  -7   32.87    1.49
  -9  -1  -7   34.30    2.68
  -9  -1  -7   35.04    1.66
  -9  -1  -8    0.63    0.30
  -9  -1  -8    0.68    0.38
  -9  -1  -9    4.62    0.61
  -9  -1  -9    4.53    0.62
  -9  -1  -9    4.64    0.69
  -9  -1 -10    2.08    0.47
  -9  -1 -10    2.42    0.51
  -9  -1 -10    2.75    0.55
  -9  -1 -11    0.20    0.28
  -9  -1 -11    0.08    0.31
  -9  -1 -12    0.17    0.21
  -9  -1 -12    0.33    0.22
  -9  -1 -13    0.13    0.14
  -9  -1 -14    0.15    0.10
   9   2 -11   -0.01    0.12
   9   2 -10    0.21    0.09
   9   2 -10    0.57    0.27
   9   2  -9    0.26    0.21
   9   2  -8    2.07    0.45
   9   2  -8    1.71    0.38
   9   2  -7    1.17    0.45
   9   2  -7    1.31    0.38
   9   2  -6    2.32    0.56
   9   2  -6    1.81    0.39
   9   2  -5   -0.21    0.27
   9   2  -5    0.00    0.17
  -9  -2   4    0.48    0.24
   9   2  -4    0.77    0.37
   9   2  -4    0.54    0.91
   9   2  -4    0.95    0.23
  -9  -2   3    0.88    0.31
   9   2  -3    0.79    0.34
   9   2  -3    0.83    0.67
   9   2  -3    0.61    0.20
   9   2  -2    4.09    0.55
   9   2  -2    5.18    0.96
  -9  -2   2    3.67    0.48
   9   2  -1    4.81    0.57
   9   2  -1    4.03    0.86
  -9  -2   1    4.32    0.52
  -9  -2   0    2.50    0.40
   9   2   0    1.82    0.39
   9   2   0    1.41    0.62
   9   2   1    8.66    1.20
  -9  -2  -1   10.17    1.15
  -9  -2  -1   11.10    0.80
   9   2   2   25.66    1.97
  -9  -2  -2   28.38    1.93
  -9  -2  -2   27.73    1.23
   9   2   3    2.52    0.73
  -9  -2  -3    3.08    0.43
   9   2   4   12.81    1.45
  -9  -2  -4   14.73    1.49
  -9  -2  -4   12.66    0.82
  -9  -2  -5   13.20    0.89
   9   2   5   12.30    1.48
  -9  -2  -5   10.93    1.38
  -9  -2  -5   11.44    0.77
  -9  -2  -6   55.99    1.84
  -9  -2  -6   56.85    1.87
  -9  -2  -7   57.41    1.91
  -9  -2  -7   55.23    3.30
  -9  -2  -7   55.83    1.92
  -9  -2  -8    6.48    0.67
  -9  -2  -8    7.03    0.74
  -9  -2  -8    6.30    0.75
  -9  -2  -9    0.54    0.41
  -9  -2  -9    0.33    0.19
  -9  -2  -9    0.51    0.36
  -9  -2 -10   10.45    0.83
  -9  -2 -10   10.75    0.90
  -9  -2 -10   11.05    0.96
  -9  -2 -11    0.24    0.20
  -9  -2 -11   -0.19    0.35
  -9  -2 -11    0.11    0.27
  -9  -2 -12   -0.05    0.13
  -9  -2 -12    0.33    0.28
  -9  -2 -12   -0.01    0.18
  -9  -2 -13    2.22    0.29
  -9  -2 -13    2.55    0.31
   9   3 -11    1.22    0.22
   9   3 -10    5.71    0.42
   9   3  -9    1.71    0.34
   9   3  -9    1.51    0.35
   9   3  -8   12.93    0.91
   9   3  -8   12.08    0.83
   9   3  -7    2.46    0.53
   9   3  -7    2.19    0.41
   9   3  -6   10.27    0.95
   9   3  -6    9.94    0.78
   9   3  -5    2.08    0.53
   9   3  -5    2.28    0.35
  -9  -3   4    0.22    0.18
   9   3  -4    0.10    0.30
   9   3  -4    0.87    0.22
  -9  -3   3    2.50    0.41
   9   3  -3    2.94    0.47
   9   3  -3    2.01    0.79
   9   3  -2    2.38    0.44
   9   3  -2    3.32    0.80
  -9  -3   2    2.82    0.42
   9   3  -1   18.72    1.09
   9   3  -1   18.17    1.69
  -9  -3   1   19.57    1.05
  -9  -3   0   -0.42    0.23
   9   3   0    0.03    0.20
   9   3   0    0.15    0.38
   9   3   1   10.57    1.28
  -9  -3  -1   10.79    0.79
   9   3   2   35.21    2.31
  -9  -3  -2   42.03    2.34
  -9  -3  -2   39.78    1.47
   9   3   3    8.06    1.13
  -9  -3  -3    9.59    1.15
  -9  -3  -3   10.04    0.75
  -9  -3  -4    4.11    0.49
   9   3   4    2.82    0.72
  -9  -3  -4    4.16    0.82
  -9  -3  -4    3.95    0.46
  -9  -3  -5    1.43    0.31
  -9  -3  -5    1.89    0.33
   9   3   5    2.48    0.81
  -9  -3  -5    2.05    0.36
  -9  -3  -5    0.70    0.48
  -9  -3  -6   22.80    1.15
  -9  -3  -6   22.95    2.09
  -9  -3  -6   22.80    1.19
  -9  -3  -6   20.77    1.06
  -9  -3  -7   -0.08    0.12
  -9  -3  -7    0.22    0.80
  -9  -3  -7   -0.16    0.23
  -9  -3  -8   14.06    0.94
  -9  -3  -8   13.78    1.00
  -9  -3  -9    0.66    0.22
  -9  -3  -9    0.45    0.35
  -9  -3 -10    0.63    0.32
  -9  -3 -10    0.71    0.26
  -9  -3 -10    0.55    0.36
  -9  -3 -11    0.22    0.13
  -9  -3 -11    0.28    0.36
  -9  -3 -11    0.12    0.27
  -9  -3 -12    2.45    0.34
  -9  -3 -12    1.95    0.34
  -9  -3 -13    0.13    0.23
  -9  -3 -13    0.11    0.07
   9   4 -11    1.62    0.25
   9   4 -10    1.75    0.23
   9   4 -10    1.52    0.28
   9   4  -9    7.29    0.60
   9   4  -9    6.51    0.58
   9   4  -8    3.38    0.50
   9   4  -8    2.60    0.44
   9   4  -7    0.18    0.30
   9   4  -7    0.32    0.27
   9   4  -6   12.20    0.99
   9   4  -6   10.97    0.80
  -9  -4   5    1.02    0.23
   9   4  -5    1.31    0.46
   9   4  -5    1.03    0.28
   9   4  -4    5.53    0.69
   9   4  -4    6.89    1.22
  -9  -4   4    4.57    0.49
   9   4  -4    5.51    0.52
   9   4  -3   10.84    0.90
   9   4  -3    9.79    1.32
  -9  -4   3   10.35    0.74
   9   4  -2    7.80    0.74
   9   4  -2    8.24    1.20
  -9  -4   2    8.01    0.67
  -9  -4   1    0.81    0.27
   9   4  -1    0.86    0.22
  -9  -4   0    0.20    0.19
   9   4   0    0.36    0.22
   9   4   0    0.12    0.41
   9   4   1    9.02    1.18
  -9  -4  -1    9.16    0.72
   9   4   2   25.04    1.94
  -9  -4  -2   30.08    1.29
   9   4   3    5.01    0.85
  -9  -4  -3    6.76    1.01
  -9  -4  -3    5.73    0.59
   9   4   4    2.04    0.62
  -9  -4  -4    3.07    0.75
  -9  -4  -4    3.34    0.48
  -9  -4  -5   11.47    1.43
  -9  -4  -5   10.66    0.76
  -9  -4  -5    9.81    0.76
  -9  -4  -6    0.51    0.28
  -9  -4  -6    0.06    0.43
  -9  -4  -6    0.44    0.17
  -9  -4  -7   -0.21    0.20
  -9  -4  -7   -0.39    0.73
  -9  -4  -7   -0.09    0.26
  -9  -4  -8    1.95    0.45
  -9  -4  -9    0.09    0.27
  -9  -4 -10    1.80    0.45
  -9  -4 -10    2.87    0.53
  -9  -4 -11   -0.10    0.37
  -9  -4 -11    0.34    0.27
  -9  -4 -12    0.11    0.30
  -9  -4 -12    0.09    0.15
  -9  -4 -13    1.34    0.30
  -9  -4 -13    0.86    0.16
   9   5 -11    1.03    0.17
   9   5 -10   -0.33    0.15
   9   5 -10    0.07    0.17
   9   5  -9    0.05    0.12
   9   5  -9   -0.25    0.26
   9   5  -8   -0.22    0.24
   9   5  -8   -0.24    0.26
   9   5  -7    0.15    0.29
   9   5  -7   -0.02    0.19
   9   5  -6    1.21    0.46
   9   5  -6    0.58    0.26
   9   5  -5    0.89    0.44
   9   5  -5    0.79    0.22
  -9  -5   4    0.57    0.17
   9   5  -4    0.60    0.37
   9   5  -4   -0.18    0.74
   9   5  -4    0.80    0.23
   9   5  -3   93.54    2.57
   9   5  -3   97.84    4.04
  -9  -5   3   95.36    2.20
   9   5  -2    8.62    0.78
   9   5  -2    8.08    1.16
  -9  -5   2    8.23    0.66
   9   5  -1   35.72    1.48
  -9  -5   1   35.64    1.39
   9   5   0   66.50    1.95
  -9  -5   0   69.47    1.94
   9   5   1   55.68    1.74
  -9  -5  -1   54.39    1.75
   9   5   2   35.98    2.31
  -9  -5  -2   38.03    1.48
  -9  -5  -3    0.26    0.24
   9   5   3   -0.33    0.46
  -9  -5  -3    0.56    0.48
   9   5   4   12.36    1.32
  -9  -5  -4   14.15    0.93
  -9  -5  -5    3.56    0.43
  -9  -5  -5    3.33    0.89
  -9  -5  -5    3.31    0.49
  -9  -5  -6    0.28    0.26
  -9  -5  -6    0.45    0.62
  -9  -5  -6    0.23    0.13
  -9  -5  -7    0.57    0.27
  -9  -5  -7    1.39    0.74
  -9  -5  -7    0.63    0.28
  -9  -5  -8    0.39    0.21
  -9  -5  -8    0.55    0.26
  -9  -5  -9    3.11    0.54
  -9  -5 -10    1.48    0.41
  -9  -5 -11    4.09    0.56
  -9  -5 -11    3.57    0.49
  -9  -5 -12    0.50    0.30
  -9  -5 -12    0.58    0.21
  -9  -5 -13    0.09    0.20
   9   6 -11    0.54    0.13
   9   6 -10    5.00    0.43
   9   6  -9    0.06    0.11
   9   6  -9    0.18    0.20
   9   6  -8    0.38    0.26
   9   6  -8    0.49    0.25
   9   6  -7    0.47    0.33
   9   6  -7    0.60    0.27
   9   6  -6    2.63    0.53
   9   6  -6    2.80    0.40
   9   6  -5   16.17    1.12
   9   6  -5   15.95    0.94
   9   6  -4   28.52    1.45
   9   6  -4   28.06    1.19
   9   6  -3    9.37    0.85
   9   6  -3   11.06    1.43
  -9  -6   3    9.21    0.68
   9   6  -2   33.10    1.49
   9   6  -2   31.20    2.33
  -9  -6   2   31.74    1.28
   9   6  -1   16.40    1.03
   9   6  -1   17.16    1.73
  -9  -6   1   15.85    0.93
   9   6   0    0.32    0.18
  -9  -6   0    0.43    0.23
   9   6   0    0.03    0.57
   9   6   1    2.41    0.36
  -9  -6  -1    2.29    0.41
   9   6   1    2.00    0.71
   9   6   2    6.14    0.58
   9   6   2    5.76    1.01
  -9  -6  -2    5.83    0.62
  -9  -6  -3    1.19    0.35
   9   6   3    0.79    0.54
   9   6   4   10.04    1.24
  -9  -6  -4   10.47    1.33
  -9  -6  -4    9.40    0.78
  -9  -6  -5    0.46    0.24
  -9  -6  -5    0.11    0.19
  -9  -6  -6    0.04    0.29
  -9  -6  -6    0.43    0.50
  -9  -6  -6   -0.08    0.13
  -9  -6  -7    1.60    0.40
  -9  -6  -7    1.52    0.34
  -9  -6  -8   -0.02    0.28
  -9  -6  -8    0.01    0.16
  -9  -6  -9    2.00    0.38
  -9  -6  -9    1.41    0.37
  -9  -6 -10    0.73    0.32
  -9  -6 -11    0.22    0.19
  -9  -6 -11    0.20    0.30
  -9  -6 -12    2.07    0.39
  -9  -6 -12    1.95    0.28
  -9  -6 -13   -0.07    0.17
   9   7 -10    7.19    0.48
   9   7  -9    1.15    0.20
   9   7  -9    1.84    0.34
   9   7  -8    3.03    0.41
   9   7  -8    3.52    0.45
   9   7  -7    6.91    0.70
   9   7  -7    7.66    0.65
   9   7  -6   13.02    0.95
   9   7  -6   14.01    0.89
   9   7  -5    4.56    0.63
   9   7  -5    4.70    0.51
   9   7  -4   12.32    0.97
   9   7  -4   11.50    0.78
   9   7  -3   30.59    1.48
   9   7  -3   31.11    2.42
  -9  -7   2    2.68    0.38
   9   7  -2    2.74    0.48
   9   7  -2    2.47    0.92
  -9  -7   1   -0.19    0.16
   9   7  -1   -0.28    0.20
   9   7  -1    0.60    0.87
   9   7   0   44.38    1.66
   9   7   0   42.64    2.70
  -9  -7   0   43.25    1.58
  -9  -7  -1    2.32    0.40
  -9  -7  -1    2.90    0.45
   9   7   2   19.78    1.82
  -9  -7  -2   20.87    1.08
  -9  -7  -2   19.61    1.12
   9   7   3    4.94    1.09
  -9  -7  -3    3.99    0.47
  -9  -7  -3    4.96    0.60
  -9  -7  -4    1.64    0.43
  -9  -7  -4    2.33    0.73
  -9  -7  -4    1.65    0.29
  -9  -7  -5    6.53    1.19
  -9  -7  -5    5.87    0.68
  -9  -7  -6   18.26    1.90
  -9  -7  -6   17.84    1.13
  -9  -7  -7    0.85    0.39
  -9  -7  -7    1.04    0.24
  -9  -7  -8    3.22    0.45
  -9  -7  -8    4.02    0.56
  -9  -7  -9    0.38    0.25
  -9  -7  -9    0.38    0.19
  -9  -7 -10    0.26    0.12
  -9  -7 -10    0.82    0.30
  -9  -7 -11    4.30    0.50
  -9  -7 -12    0.32    0.18
  -9  -7 -12    0.49    0.17
  -9  -7 -13    1.28    0.22
   9   8 -10    8.42    0.47
   9   8  -9    8.66    0.57
   9   8  -8    1.27    0.26
   9   8  -8    1.36    0.31
   9   8  -7    1.56    0.37
   9   8  -7    1.43    0.36
   9   8  -6    2.88    0.52
   9   8  -6    3.48    0.45
   9   8  -5    3.78    0.61
   9   8  -5    3.89    0.47
   9   8  -4    4.02    0.64
   9   8  -4    3.51    0.44
   9   8  -3    0.09    0.36
  -9  -8   2    2.13    0.32
   9   8  -2    1.87    0.43
   9   8  -1   22.54    1.24
   9   8  -1   19.26    2.01
  -9  -8   1   22.52    1.11
  -9  -8   0    1.14    0.32
   9   8   0    0.42    0.87
  -9  -8   0    1.16    0.37
  -9  -8  -1    3.13    0.48
   9   8   1    3.12    1.04
  -9  -8  -1    3.59    0.51
  -9  -8  -2    3.74    0.49
  -9  -8  -2    3.76    0.53
  -9  -8  -3   -0.11    0.29
  -9  -8  -3   -0.02    0.64
  -9  -8  -3    0.14    0.19
  -9  -8  -4    6.33    1.14
  -9  -8  -4    5.02    0.53
  -9  -8  -4    4.26    0.62
  -9  -8  -5    3.27    0.55
  -9  -8  -5    3.32    1.04
  -9  -8  -5    3.60    0.42
  -9  -8  -6    0.36    0.35
  -9  -8  -7    1.17    0.42
  -9  -8  -8    1.73    0.43
  -9  -8  -8    2.41    0.35
  -9  -8  -9    4.71    0.50
  -9  -8  -9    4.73    0.57
  -9  -8 -10    4.58    0.49
  -9  -8 -10    4.97    0.51
  -9  -8 -11   -0.36    0.17
  -9  -8 -12    0.03    0.10
   9   9 -10    3.53    0.27
   9   9  -9    0.46    0.16
   9   9  -8    1.44    0.22
   9   9  -8    2.22    0.33
   9   9  -7    1.01    0.26
   9   9  -7    0.59    0.26
   9   9  -6    0.16    0.23
   9   9  -6   -0.09    0.18
   9   9  -5    0.57    0.36
   9   9  -5    0.97    0.27
   9   9  -4    0.24    0.35
   9   9  -4    0.02    0.09
   9   9  -3   17.74    1.14
   9   9  -2    3.43    0.59
   9   9  -1    0.27    0.33
  -9  -9   1    0.49    0.14
  -9  -9   1    0.32    0.31
  -9  -9   0    0.31    0.19
  -9  -9   0    0.41    0.31
  -9  -9  -1    0.94    0.33
   9   9   1    0.83    1.27
  -9  -9  -1    0.75    0.34
  -9  -9  -2    0.02    0.26
   9   9   2    1.55    1.43
  -9  -9  -2    0.61    0.33
  -9  -9  -3   13.75    1.61
  -9  -9  -3   13.75    0.92
  -9  -9  -3   12.48    0.97
  -9  -9  -4    0.26    0.38
  -9  -9  -4    0.53    0.23
  -9  -9  -5    0.16    0.36
  -9  -9  -5    0.48    0.22
  -9  -9  -6   38.81    1.68
  -9  -9  -7    2.10    0.52
  -9  -9  -8    6.70    0.73
  -9  -9  -9    2.47    0.45
  -9  -9 -10    0.15    0.18
  -9  -9 -11    0.05    0.06
   9  10  -9    1.55    0.20
   9  10  -8   -0.08    0.13
   9  10  -7    0.10    0.10
   9  10  -7    0.16    0.16
   9  10  -6   19.67    1.01
   9  10  -6   19.72    0.95
   9  10  -5    1.76    0.42
   9  10  -5    2.28    0.35
   9  10  -4    0.48    0.34
   9  10  -3    6.23    0.72
   9  10  -2    7.62    0.81
  -9 -10   1    4.84    0.63
  -9 -10   0    6.11    0.70
  -9 -10   0    6.08    0.61
  -9 -10  -1    0.31    0.24
  -9 -10  -1    0.18    0.30
  -9 -10  -2   11.42    0.91
  -9 -10  -2   11.12    0.90
  -9 -10  -3    8.43    0.77
  -9 -10  -3    8.03    0.79
  -9 -10  -4   15.93    1.00
  -9 -10  -4   17.02    1.14
  -9 -10  -5    0.77    0.43
  -9 -10  -5    0.39    0.18
  -9 -10  -6    7.95    0.65
  -9 -10  -6    8.51    0.85
  -9 -10  -7    9.09    0.86
  -9 -10  -8    1.38    0.40
  -9 -10  -9    3.17    0.46
  -9 -10 -10    0.36    0.19
  -9 -10 -11    0.13    0.06
   9  11  -8    6.50    0.40
   9  11  -7    5.25    0.40
   9  11  -7    5.25    0.42
   9  11  -6    0.73    0.20
   9  11  -6    0.35    0.14
   9  11  -5    8.18    0.69
   9  11  -5    7.51    0.56
   9  11  -4   12.67    0.88
   9  11  -3    8.99    0.80
   9  11  -2    4.95    0.67
  -9 -11   1    2.89    0.51
  -9 -11   0    0.00    0.15
  -9 -11   0    0.04    0.34
  -9 -11  -1    4.60    0.63
  -9 -11  -1    4.25    0.54
  -9 -11  -2    1.37    0.38
  -9 -11  -2    1.26    0.42
  -9 -11  -3    0.11    0.32
  -9 -11  -3    0.36    0.29
  -9 -11  -4    2.02    0.49
  -9 -11  -4    1.77    0.38
  -9 -11  -5    9.39    0.74
  -9 -11  -5    8.89    0.86
  -9 -11  -6    1.80    0.51
  -9 -11  -6    1.91    0.32
  -9 -11  -7    3.80    0.61
  -9 -11  -8    0.36    0.33
  -9 -11  -9    3.82    0.46
  -9 -11 -10    0.54    0.18
   9  12  -7   -0.01    0.11
   9  12  -6   15.60    0.70
   9  12  -6   15.52    0.65
   9  12  -5    0.79    0.26
   9  12  -4    1.85    0.39
   9  12  -3    6.14    0.64
   9  12  -2   -0.25    0.34
  -9 -12   1    1.95    0.43
  -9 -12   0    3.67    0.56
  -9 -12  -1   -0.04    0.12
  -9 -12  -1    0.02    0.34
  -9 -12  -2    1.77    0.39
  -9 -12  -2    1.68    0.44
  -9 -12  -3    0.12    0.25
  -9 -12  -3   -0.06    0.27
  -9 -12  -4    2.10    0.46
  -9 -12  -4    2.14    0.41
  -9 -12  -5    7.67    0.65
  -9 -12  -5    7.71    0.74
  -9 -12  -6    2.49    0.47
  -9 -12  -6    3.15    0.37
  -9 -12  -7   -0.01    0.29
  -9 -12  -7   -0.13    0.11
  -9 -12  -8    0.46    0.27
  -9 -12  -9    0.88    0.22
   9  13  -5    0.69    0.15
   9  13  -4    0.16    0.14
   9  13  -3    0.09    0.23
   9  13  -2    2.54    0.43
   9  13  -1    0.43    0.34
  -9 -13   0    1.91    0.43
  -9 -13  -1    1.35    0.41
  -9 -13  -2    0.52    0.19
  -9 -13  -2    1.00    0.37
  -9 -13  -3   -0.16    0.17
  -9 -13  -3    0.18    0.28
  -9 -13  -4    1.95    0.38
  -9 -13  -4    2.17    0.40
  -9 -13  -5    1.21    0.33
  -9 -13  -5    1.43    0.29
  -9 -13  -6    0.28    0.25
  -9 -13  -6    0.64    0.16
  -9 -13  -7    0.60    0.25
  -9 -13  -8    0.17    0.16
   9  14  -4    0.29    0.11
   9  14  -3    0.50    0.15
   9  14  -2    0.10    0.19
   9  14  -1    2.87    0.39
   9  14   0    0.19    0.23
  -9 -14  -1    3.48    0.44
  -9 -14  -2    0.23    0.22
  -9 -14  -3   -0.22    0.09
  -9 -14  -3   -0.10    0.20
  -9 -14  -4    9.95    0.62
  -9 -14  -4    9.35    0.57
  -9 -14  -5   -0.13    0.15
  -9 -14  -5   -0.14    0.11
  -9 -14  -6    1.13    0.21
  -9 -14  -6    1.13    0.17
  -9 -14  -7    0.42    0.11
   9  15  -1    2.01    0.25
   9  15   0   -0.39    0.14
   9  15   1    0.40    0.16
   9  15   2    0.02    0.12
   9  15   3    6.14    0.42
 -10   7  -1    0.58    0.11
 -10   6   3    0.13    0.06
 -10   6   2    0.17    0.12
 -10   6   1    3.88    0.38
 -10   6   0    2.45    0.33
 -10   6  -1    1.32    0.27
 -10   6  -2    0.07    0.12
 -10   6  -2    0.00    0.12
 -10   6  -3    3.62    0.34
 -10   6  -3    4.75    0.40
 -10   6  -4    0.25    0.12
 -10   6  -4    0.27    0.11
 -10   6  -5    2.58    0.29
 -10   6  -5    0.60    0.15
 -10   6  -6    2.22    0.23
 -10   5   4    0.38    0.15
 -10   5   3   -0.42    0.12
 -10   5   3   -0.10    0.15
 -10   5   2    0.18    0.11
 -10   5   2    1.34    0.31
 -10   5   1    5.13    0.46
 -10   5   1    8.64    0.67
 -10   5   0    0.46    0.20
 -10   5   0   -0.11    0.23
 -10   5  -1   -0.09    0.17
 -10   5  -1   -0.09    0.24
 -10   5  -2    8.08    0.64
 -10   5  -2    8.61    0.65
 -10   5  -3    4.80    0.51
 -10   5  -3    4.22    0.44
 -10   5  -4    0.21    0.21
 -10   5  -4    0.56    0.16
 -10   5  -5    0.17    0.18
 -10   5  -6    3.14    0.39
 -10   5  -6    1.25    0.20
 -10   5  -7    0.00    0.13
 -10   5  -7    0.09    0.14
 -10   5  -8   -0.10    0.11
 -10   5  -9   -0.04    0.06
 -10   4   5   -0.03    0.11
  10  -4  -4    0.26    0.14
  10  -4  -3    1.63    0.27
 -10   4   3    1.89    0.30
  10  -4  -2    1.09    0.22
 -10   4   2    1.32    0.33
 -10   4   1   10.51    0.83
 -10   4   0    5.54    0.66
 -10   4  -1    2.51    0.47
 -10   4  -1    3.00    0.54
 -10   4  -2    0.02    0.25
 -10   4  -2   -0.12    0.19
 -10   4  -2    0.16    0.38
 -10   4  -3    0.15    0.26
 -10   4  -3    0.28    0.19
 -10   4  -3    0.06    0.30
 -10   4  -4    0.28    0.28
 -10   4  -4   -0.20    0.13
 -10   4  -5   -0.28    0.30
 -10   4  -6    0.91    0.34
 -10   4  -6    0.34    0.14
 -10   4  -7    0.87    0.32
 -10   4  -8    1.66    0.34
 -10   4  -9    0.33    0.20
 -10   4 -10   -0.06    0.10
  10  -3  -7    1.48    0.21
  10  -3  -6    3.72    0.39
  10  -3  -5    0.87    0.27
  10  -3  -4    4.51    0.51
 -10   3   4    5.21    0.48
  10  -3  -3    1.24    0.30
 -10   3   3    1.02    0.29
  10  -3  -2    3.78    0.45
 -10   3   2    3.63    0.51
 -10   3   1    3.11    0.53
 -10   3   0    3.03    0.56
 -10   3  -1    3.22    0.58
 -10   3  -2    0.83    0.44
 -10   3  -3    8.10    0.80
 -10   3  -3    7.48    0.64
 -10   3  -3    7.40    0.77
 -10   3  -4    4.81    0.64
 -10   3  -4    4.66    0.49
 -10   3  -4    5.03    0.61
 -10   3  -5    0.72    0.34
 -10   3  -5    0.96    0.29
 -10   3  -6    0.68    0.39
 -10   3  -7    0.14    0.30
 -10   3  -8    2.68    0.46
 -10   3  -9    1.53    0.37
 -10   3 -10    4.48    0.46
 -10   3 -11    1.75    0.26
  10  -2  -8    0.12    0.09
  10  -2  -7   12.55    0.69
  10  -2  -7   10.29    0.53
  10  -2  -6    0.81    0.31
  10  -2  -6    0.93    0.24
  10  -2  -5    0.45    0.27
  10  -2  -5    0.15    0.19
 -10   2   5    0.73    0.18
  10  -2  -4   19.20    1.08
 -10   2   4   19.86    1.04
  10  -2  -3    4.15    0.53
 -10   2   3    4.57    0.56
  10  -2  -2    3.61    0.46
 -10   2   2    2.69    0.51
  10  -2  -1    0.36    0.19
 -10   2   1    0.03    0.33
 -10   2   0    1.82    0.53
 -10   2  -1    0.92    0.45
 -10   2  -2   -0.18    0.33
 -10   2  -3    1.98    0.47
 -10   2  -4    2.75    0.55
 -10   2  -4    3.12    0.49
 -10   2  -5   15.54    1.10
 -10   2  -5   14.14    0.94
 -10   2  -6   -0.13    0.33
 -10   2  -6    0.19    0.11
 -10   2  -6   -0.32    0.17
 -10   2  -7    1.70    0.48
 -10   2  -8    4.17    0.59
 -10   2  -9    0.23    0.31
 -10   2 -10    2.62    0.42
 -10   2 -11    2.61    0.36
 -10   2 -12    0.24    0.13
  10  -1  -8    2.26    0.30
  10  -1  -8    2.07    0.28
  10  -1  -7   11.55    0.75
  10  -1  -7   10.34    0.64
  10  -1  -6   16.40    0.98
  10  -1  -6   15.63    0.85
  10  -1  -5    7.32    0.73
 -10   1   5    6.73    0.59
  10  -1  -5    7.35    0.62
  10  -1  -4    9.32    0.82
 -10   1   4    8.19    0.72
  10  -1  -3    0.31    0.21
 -10   1   3    0.11    0.19
  10  -1  -2    0.48    0.22
 -10   1   2    0.48    0.32
  10  -1  -1    3.98    0.51
 -10   1   1    4.65    0.65
 -10   1   0    1.83    0.48
 -10   1  -1    4.11    0.64
 -10   1  -2    0.20    0.32
 -10   1  -2    0.16    0.23
 -10   1  -3    0.65    0.22
 -10   1  -3    0.62    0.36
 -10   1  -4    0.22    0.37
 -10   1  -4    0.26    0.21
 -10   1  -4   -0.02    0.13
 -10   1  -5    2.09    0.51
 -10   1  -5    1.82    0.35
 -10   1  -5    1.86    0.36
 -10   1  -6    8.53    0.84
 -10   1  -6    6.95    0.62
 -10   1  -6    7.10    0.74
 -10   1  -7    8.98    0.85
 -10   1  -7    8.35    0.83
 -10   1  -8    5.97    0.70
 -10   1  -8    6.16    0.72
 -10   1  -9    0.11    0.34
 -10   1  -9    0.22    0.36
 -10   1 -10    7.83    0.70
 -10   1 -10    7.40    0.71
 -10   1 -11    0.17    0.23
 -10   1 -12    0.49    0.19
  10   0  -9    2.15    0.24
  10   0  -9    1.75    0.24
  10   0  -8    0.08    0.19
  10   0  -8   -0.20    0.22
  10   0  -7    0.31    0.28
  10   0  -7    0.42    0.27
  10   0  -6    5.58    0.66
  10   0  -6    5.39    0.58
  10   0  -5    1.62    0.46
 -10   0   5    1.84    0.34
  10   0  -5    1.20    0.37
  10   0  -4   13.70    1.02
  10   0  -4   13.20    0.87
  10   0  -3    0.33    0.30
  10   0  -2   13.70    0.99
  10   0  -1    2.79    0.44
 -10   0   1    2.42    0.47
 -10   0   0   18.30    1.09
 -10   0  -1   14.20    0.95
 -10   0  -2    0.60    0.25
 -10   0  -3    6.28    0.69
 -10   0  -3    5.86    0.60
 -10   0  -4    0.92    0.25
 -10   0  -4    1.56    0.44
 -10   0  -4    1.75    0.39
 -10   0  -4    1.38    0.33
 -10   0  -5    2.00    0.46
 -10   0  -5    2.73    0.42
 -10   0  -5    2.71    0.48
 -10   0  -6    0.08    0.29
 -10   0  -6   -0.07    0.18
 -10   0  -7    1.53    0.46
 -10   0  -7    1.33    0.39
 -10   0  -8   21.46    1.23
 -10   0  -8   20.53    1.29
 -10   0  -9    5.60    0.68
 -10   0  -9    5.86    0.73
 -10   0 -10   12.58    0.89
 -10   0 -10   12.94    0.97
 -10   0 -11    0.03    0.24
 -10   0 -11    0.23    0.30
 -10   0 -12    1.42    0.27
 -10   0 -13    1.52    0.21
  10   1  -9    1.08    0.21
  10   1  -9    1.13    0.25
  10   1  -8    4.07    0.47
  10   1  -8    4.30    0.48
  10   1  -7    9.44    0.74
  10   1  -7    9.66    0.79
  10   1  -6    2.85    0.54
  10   1  -5   55.16    2.00
  10   1  -4    2.69    0.54
  10   1  -3    2.83    0.53
 -10  -1   2   -0.18    0.31
  10   1  -2   -0.26    0.20
  10   1  -1   39.97    1.64
 -10  -1   1   42.93    1.65
 -10  -1   0    0.77    0.31
  10   1   0    1.25    0.32
  10   1   1    8.53    1.57
 -10  -1  -1   10.16    0.81
 -10  -1  -2   -0.38    0.24
  10   1   2   -0.05    0.99
 -10  -1  -3    0.62    0.24
  10   1   3   -0.21    1.15
  10   1   4    5.99    1.50
 -10  -1  -4    5.23    0.56
 -10  -1  -4    5.17    0.63
 -10  -1  -5    1.88    0.32
 -10  -1  -5    2.40    0.46
 -10  -1  -5    2.26    0.36
 -10  -1  -5    2.08    0.39
 -10  -1  -6    0.43    0.29
 -10  -1  -6    0.58    0.30
 -10  -1  -7    2.21    0.48
 -10  -1  -7    2.35    0.51
 -10  -1  -8    1.29    0.42
 -10  -1  -8    0.76    0.42
 -10  -1  -9    8.02    0.76
 -10  -1  -9    7.70    0.83
 -10  -1 -10    2.63    0.45
 -10  -1 -10    1.79    0.50
 -10  -1 -11    5.57    0.57
 -10  -1 -11    6.57    0.66
 -10  -1 -12    0.44    0.19
 -10  -1 -12    0.56    0.23
 -10  -1 -13   -0.14    0.10
  10   2 -10    0.11    0.12
  10   2  -9   -0.03    0.10
  10   2  -9    0.08    0.22
  10   2  -8    6.90    0.63
  10   2  -8    7.08    0.62
  10   2  -7    1.12    0.39
  10   2  -6    7.80    0.81
  10   2  -5    4.56    0.68
  10   2  -4   36.71    1.69
 -10  -2   3    0.97    0.34
  10   2  -3    1.76    0.45
  10   2  -2    5.89    0.69
 -10  -2   2    6.20    0.66
  10   2  -1   75.10    2.28
  10   2  -1   79.00    3.78
 -10  -2   1   81.15    2.24
  10   2   0    9.37    0.79
  10   2   0    8.37    1.26
 -10  -2   0    9.19    0.79
  10   2   1   29.02    2.40
 -10  -2  -1   29.60    1.36
  10   2   2   23.72    2.18
 -10  -2  -2   25.61    1.25
 -10  -2  -3    2.54    0.43
  10   2   3    2.51    0.98
 -10  -2  -3    1.59    0.80
 -10  -2  -4    2.98    0.44
  10   2   4    5.14    1.26
 -10  -2  -4    3.81    1.01
 -10  -2  -5    3.51    0.52
  10   2   5    4.06    1.42
 -10  -2  -5    4.59    1.23
 -10  -2  -5    3.59    0.48
 -10  -2  -6   26.44    1.33
 -10  -2  -6   23.69    1.10
 -10  -2  -6   27.24    1.46
 -10  -2  -7   18.18    1.11
 -10  -2  -7   17.83    1.23
 -10  -2  -8    3.13    0.49
 -10  -2  -8    3.29    0.64
 -10  -2  -9   -0.18    0.29
 -10  -2  -9    0.02    0.34
 -10  -2 -10    1.09    0.33
 -10  -2 -10    1.51    0.48
 -10  -2 -11   -0.39    0.20
 -10  -2 -11    0.07    0.31
 -10  -2 -12    0.31    0.12
 -10  -2 -12    0.22    0.21
 -10  -2 -13    0.46    0.14
  10   3 -10    0.39    0.17
  10   3  -9    0.37    0.17
  10   3  -8    0.14    0.25
  10   3  -7    0.86    0.38
  10   3  -7    0.11    0.19
  10   3  -6    1.25    0.47
  10   3  -6    0.96    0.26
  10   3  -5    1.88    0.53
  10   3  -5    1.21    0.28
 -10  -3   4    0.65    0.22
  10   3  -4    0.76    0.40
  10   3  -4    0.92    0.21
 -10  -3   3    0.41    0.24
  10   3  -3    0.04    0.33
 -10  -3   2    1.70    0.39
  10   3  -2    1.24    0.33
  10   3  -2    1.80    0.94
  10   3  -1    7.87    0.76
  10   3  -1    8.04    1.33
 -10  -3   1    8.71    0.75
  10   3   0    2.13    0.38
  10   3   0    2.99    0.99
 -10  -3   0    3.76    0.53
  10   3   1    8.57    0.73
  10   3   1    8.82    1.45
 -10  -3  -1    8.99    1.26
 -10  -3  -1    9.24    0.77
  10   3   2   16.62    1.80
 -10  -3  -2   20.98    1.83
 -10  -3  -2   19.96    1.13
 -10  -3  -3    1.79    0.39
  10   3   3    2.30    1.03
 -10  -3  -3    2.20    0.75
 -10  -3  -4    7.25    0.68
  10   3   4    7.68    1.43
 -10  -3  -4    6.54    1.19
 -10  -3  -4    6.74    0.67
 -10  -3  -5   25.63    1.25
  10   3   5   26.01    2.24
 -10  -3  -5   23.84    2.14
 -10  -3  -5   22.54    1.16
 -10  -3  -6    8.82    0.76
 -10  -3  -6    8.39    1.38
 -10  -3  -6    6.51    0.62
 -10  -3  -7    0.88    0.27
 -10  -3  -8    0.66    0.23
 -10  -3  -9    6.07    0.63
 -10  -3  -9    6.57    0.73
 -10  -3  -9    6.53    0.79
 -10  -3 -10   -0.46    0.16
 -10  -3 -10    0.06    0.35
 -10  -3 -10   -0.11    0.35
 -10  -3 -11    0.59    0.18
 -10  -3 -11    1.22    0.40
 -10  -3 -12    0.02    0.12
 -10  -3 -12    0.14    0.16
 -10  -3 -13    0.57    0.13
  10   4 -10    0.21    0.16
  10   4  -9    0.35    0.16
  10   4  -8    0.02    0.25
  10   4  -8    0.10    0.21
  10   4  -7    0.38    0.34
  10   4  -7    0.00    0.17
  10   4  -6    2.70    0.58
  10   4  -6    1.79    0.33
  10   4  -5    0.08    0.37
  10   4  -5   -0.16    0.12
 -10  -4   4    2.46    0.37
  10   4  -4    1.98    0.49
  10   4  -3    9.67    0.89
 -10  -4   3    9.01    0.73
  10   4  -2   14.24    1.03
  10   4  -2   12.71    1.65
 -10  -4   2   15.09    0.95
 -10  -4   1    0.35    0.26
  10   4  -1   -0.19    0.19
  10   4  -1   -0.06    0.56
 -10  -4   0    0.54    0.28
  10   4   0    0.37    0.15
  10   4   0    0.58    0.79
 -10  -4  -1    0.67    0.31
  10   4   1    0.72    0.27
  10   4   1    0.70    0.82
  10   4   2    2.65    0.91
 -10  -4  -2    3.39    0.86
 -10  -4  -2    3.21    0.50
 -10  -4  -3    0.05    0.22
  10   4   3   -0.01    0.75
 -10  -4  -3    0.14    0.58
 -10  -4  -4    0.37    0.25
  10   4   4    0.75    1.00
 -10  -4  -4    1.21    0.66
 -10  -4  -5    1.19    0.32
 -10  -4  -5    0.29    0.72
 -10  -4  -6   24.04    2.27
 -10  -4  -6   22.67    1.17
 -10  -4  -7    3.08    0.44
 -10  -4  -7    2.79    0.49
 -10  -4  -8    1.53    0.44
 -10  -4  -9   10.14    0.85
 -10  -4 -10    0.08    0.29
 -10  -4 -10    0.18    0.31
 -10  -4 -11    0.40    0.34
 -10  -4 -11    0.00    0.30
 -10  -4 -12    1.14    0.29
 -10  -4 -13    0.75    0.14
  10   5  -9    0.30    0.14
  10   5  -9    0.23    0.18
  10   5  -8    0.25    0.21
  10   5  -8    0.24    0.20
  10   5  -7    0.17    0.28
  10   5  -7   -0.26    0.22
  10   5  -6    4.13    0.65
  10   5  -6    3.33    0.43
  10   5  -5    0.11    0.41
 -10  -5   5    0.40    0.16
  10   5  -5    0.58    0.20
 -10  -5   4    1.33    0.27
  10   5  -4    0.63    0.38
  10   5  -3    5.42    0.70
 -10  -5   3    4.74    0.52
  10   5  -2   13.21    0.99
  10   5  -2   15.70    1.78
 -10  -5   2   14.07    0.91
  10   5  -1   13.83    1.01
  10   5  -1   14.41    1.79
 -10  -5   1   13.94    0.94
 -10  -5   0    1.68    0.38
  10   5   0    1.41    0.35
  10   5   0    1.31    1.07
  10   5   1   12.69    0.86
  10   5   1    9.96    1.48
 -10  -5  -1   12.36    0.90
  10   5   2    1.22    0.31
 -10  -5  -2    0.45    0.29
  10   5   2    0.25    0.73
  10   5   3   12.07    1.58
 -10  -5  -3   14.70    1.62
 -10  -5  -3   12.21    0.91
 -10  -5  -4    1.29    0.41
  10   5   4    1.16    1.02
 -10  -5  -4    0.54    0.63
 -10  -5  -5   29.47    2.38
 -10  -5  -5   25.55    1.29
 -10  -5  -6    0.84    0.32
 -10  -5  -7    0.11    0.21
 -10  -5  -7    0.77    0.30
 -10  -5  -8    0.09    0.19
 -10  -5  -8    0.00    0.26
 -10  -5  -9    2.00    0.42
 -10  -5 -10    0.23    0.31
 -10  -5 -11    2.96    0.48
 -10  -5 -11    3.41    0.48
 -10  -5 -12   -0.03    0.21
 -10  -5 -12   -0.13    0.16
 -10  -5 -13    0.13    0.13
  10   6  -9    0.36    0.11
  10   6  -9    0.26    0.14
  10   6  -8    3.40    0.42
  10   6  -8    3.38    0.39
  10   6  -7    0.43    0.28
  10   6  -7    0.46    0.20
  10   6  -6    5.91    0.72
  10   6  -6    4.86    0.49
  10   6  -5    0.79    0.44
  10   6  -5    1.28    0.27
  10   6  -4    3.23    0.61
 -10  -6   4    3.39    0.40
 -10  -6   3    0.41    0.16
  10   6  -3    1.45    0.45
 -10  -6   2    0.21    0.16
  10   6  -2    0.35    0.35
  10   6  -1   17.69    1.12
  10   6  -1   18.72    2.01
 -10  -6   1   17.99    1.05
  10   6   0    5.05    0.60
  10   6   0    5.95    1.25
 -10  -6   0    6.07    0.63
  10   6   1    4.37    0.54
  10   6   1    3.43    1.17
 -10  -6  -1    4.76    0.58
  10   6   2    2.97    0.41
 -10  -6  -2    2.81    0.49
  10   6   2    1.73    1.02
 -10  -6  -3    3.14    0.50
  10   6   3    3.19    1.23
 -10  -6  -3    3.37    0.90
 -10  -6  -4    0.10    0.32
 -10  -6  -4    1.33    0.78
 -10  -6  -5    0.47    0.32
 -10  -6  -5    0.26    0.73
 -10  -6  -6    1.10    0.38
 -10  -6  -6    1.12    0.27
 -10  -6  -7    3.81    0.49
 -10  -6  -7    3.85    0.55
 -10  -6  -8    4.55    0.57
 -10  -6  -8    4.57    0.54
 -10  -6  -9   -0.14    0.19
 -10  -6  -9    0.13    0.22
 -10  -6 -10    2.16    0.43
 -10  -6 -11    2.13    0.37
 -10  -6 -11    1.98    0.37
 -10  -6 -12    0.42    0.23
 -10  -6 -12    0.57    0.14
  10   7  -9    0.18    0.10
  10   7  -9   -0.20    0.13
  10   7  -8    0.53    0.21
  10   7  -8    0.59    0.21
  10   7  -7    1.51    0.38
  10   7  -7    2.15    0.32
  10   7  -6    1.40    0.44
  10   7  -6    1.42    0.30
  10   7  -5    4.76    0.66
  10   7  -5    5.18    0.49
  10   7  -4    3.95    0.62
 -10  -7   3    0.31    0.14
  10   7  -3    0.40    0.32
 -10  -7   2    0.31    0.21
  10   7  -2    0.40    0.36
 -10  -7   1    0.67    0.28
  10   7  -1    0.93    0.37
 -10  -7   0   -0.06    0.19
  10   7   0   -0.09    0.19
  10   7   0    0.41    1.19
  10   7   1   12.01    0.89
  10   7   1   14.18    1.82
 -10  -7  -1   12.98    0.95
  10   7   2    0.93    0.24
 -10  -7  -2   -0.13    0.27
  10   7   2   -0.90    1.11
  10   7   3   15.90    0.95
  10   7   3   13.13    1.83
 -10  -7  -3   17.81    1.84
 -10  -7  -3   14.69    1.04
 -10  -7  -4    3.00    0.55
 -10  -7  -4    3.55    1.01
 -10  -7  -5    1.95    0.49
 -10  -7  -6    1.52    0.46
 -10  -7  -7    0.04    0.29
 -10  -7  -7    0.45    0.18
 -10  -7  -8    0.48    0.29
 -10  -7  -8    0.52    0.19
 -10  -7  -9    2.52    0.42
 -10  -7  -9    2.16    0.37
 -10  -7 -10    2.80    0.41
 -10  -7 -10    3.35    0.38
 -10  -7 -11    0.24    0.19
 -10  -7 -11    0.17    0.19
 -10  -7 -12    2.97    0.34
 -10  -7 -12    3.00    0.31
  10   8  -9    2.18    0.24
  10   8  -8    2.89    0.32
  10   8  -8    3.18    0.35
  10   8  -7    0.11    0.22
  10   8  -7    0.28    0.16
  10   8  -6    0.25    0.31
  10   8  -6    0.43    0.16
  10   8  -5    0.81    0.40
  10   8  -5    1.36    0.25
  10   8  -4    0.38    0.43
  10   8  -3    1.05    0.40
 -10  -8   2    0.28    0.14
  10   8  -2   -0.18    0.40
  10   8  -1    6.84    0.73
 -10  -8   1    5.81    0.59
  10   8   0    0.49    0.33
 -10  -8   0    0.11    0.18
  10   8   1   -0.59    0.27
 -10  -8  -1    0.14    0.25
  10   8   2   11.87    0.86
 -10  -8  -2   10.97    0.90
  10   8   3    1.86    0.34
 -10  -8  -3    1.48    0.46
  10   8   4    5.92    0.56
 -10  -8  -4    4.27    0.64
 -10  -8  -5    0.21    0.38
 -10  -8  -6    1.09    0.41
 -10  -8  -7    3.66    0.56
 -10  -8  -8    0.11    0.29
 -10  -8  -9    4.87    0.50
 -10  -8  -9    5.16    0.56
 -10  -8 -10    4.09    0.43
 -10  -8 -10    3.99    0.42
 -10  -8 -11    1.12    0.23
 -10  -8 -11    0.92    0.21
  10   9  -8    6.19    0.42
  10   9  -8    6.24    0.42
  10   9  -7    2.16    0.35
  10   9  -7    2.09    0.29
  10   9  -6    0.19    0.24
  10   9  -6    0.44    0.16
  10   9  -5    2.75    0.50
  10   9  -4    2.02    0.48
  10   9  -3    0.59    0.40
 -10  -9   2    0.28    0.14
  10   9  -2    0.41    0.39
  10   9  -1    3.31    0.57
 -10  -9   1    4.18    0.48
  10   9   0   -0.26    0.33
 -10  -9   0    0.03    0.06
  10   9   1    0.67    0.31
 -10  -9  -1   -0.03    0.28
 -10  -9  -2   25.41    1.28
 -10  -9  -2   24.77    1.31
 -10  -9  -3    8.13    0.74
 -10  -9  -3    8.02    0.80
 -10  -9  -4   16.60    0.98
 -10  -9  -4   16.05    1.13
 -10  -9  -5    6.45    0.60
 -10  -9  -5    7.05    0.78
 -10  -9  -6    5.94    0.75
 -10  -9  -7   12.77    0.97
 -10  -9  -8    0.28    0.30
 -10  -9  -9    1.71    0.38
 -10  -9 -10    1.02    0.24
 -10  -9 -11    5.24    0.40
  10  10  -8    0.91    0.15
  10  10  -7    0.24    0.10
  10  10  -7    0.01    0.04
  10  10  -6    0.37    0.22
  10  10  -6    0.40    0.12
  10  10  -5    0.87    0.34
  10  10  -4    5.55    0.66
  10  10  -3   -0.16    0.40
  10  10  -2    0.53    0.43
  10  10  -1   11.30    0.95
 -10 -10   1   10.17    0.72
  10  10   0   17.37    1.12
 -10 -10   0   16.38    0.96
  10  10   1    1.10    0.38
 -10 -10  -1    0.84    0.34
 -10 -10  -1    1.41    0.44
 -10 -10  -2    8.90    0.79
 -10 -10  -2    9.95    0.85
 -10 -10  -3    0.96    0.44
 -10 -10  -3    0.44    0.30
 -10 -10  -4    4.22    0.53
 -10 -10  -4    4.17    0.64
 -10 -10  -5    0.18    0.41
 -10 -10  -5    0.30    0.13
 -10 -10  -6    1.47    0.51
 -10 -10  -7    9.57    0.84
 -10 -10  -8    3.20    0.51
 -10 -10  -9    2.04    0.37
 -10 -10 -10   -0.16    0.14
  10  11  -7   -0.03    0.10
  10  11  -6    2.58    0.33
  10  11  -5    0.25    0.23
  10  11  -4    5.43    0.61
  10  11  -3    3.47    0.57
  10  11  -2    0.29    0.38
  10  11  -1    1.72    0.47
 -10 -11   0    1.83    0.32
  10  11   0    2.25    0.51
 -10 -11  -1   16.65    1.06
 -10 -11  -1   15.45    0.95
 -10 -11  -2    1.25    0.37
 -10 -11  -2    1.39    0.42
 -10 -11  -3    0.27    0.30
 -10 -11  -3    0.24    0.24
 -10 -11  -4   -0.05    0.35
 -10 -11  -4    0.06    0.23
 -10 -11  -5    3.13    0.56
 -10 -11  -5    3.74    0.46
 -10 -11  -6    2.16    0.51
 -10 -11  -6    2.28    0.30
 -10 -11  -7    6.55    0.67
 -10 -11  -8    1.42    0.36
 -10 -11  -9   18.24    0.85
 -10 -11 -10    2.20    0.25
  10  12  -6   -0.04    0.12
  10  12  -5    2.48    0.31
  10  12  -4   25.85    1.08
  10  12  -3    3.37    0.49
  10  12  -2    8.82    0.77
  10  12  -1    3.91    0.60
  10  12   0    1.28    0.45
  10  12   1    0.75    0.40
 -10 -12  -1    0.54    0.19
 -10 -12  -1    0.74    0.38
 -10 -12  -2    1.18    0.33
 -10 -12  -2    1.73    0.42
 -10 -12  -3    2.20    0.42
 -10 -12  -3    2.28    0.40
 -10 -12  -4    0.34    0.31
 -10 -12  -4    0.33    0.22
 -10 -12  -5   -0.21    0.31
 -10 -12  -5   -0.15    0.16
 -10 -12  -6    3.35    0.34
 -10 -12  -6    3.74    0.52
 -10 -12  -7    0.70    0.29
 -10 -12  -8    0.08    0.19
 -10 -12  -9    8.17    0.50
  10  13  -5    0.86    0.16
  10  13  -4    1.28    0.24
  10  13  -3    0.62    0.25
  10  13  -2    7.83    0.65
  10  13  -1    1.46    0.36
  10  13   0    8.81    0.72
  10  13   1    0.06    0.28
 -10 -13  -2    0.17    0.17
 -10 -13  -2   -0.11    0.25
 -10 -13  -3    1.25    0.27
 -10 -13  -3    1.77    0.35
 -10 -13  -4    1.76    0.34
 -10 -13  -4    2.12    0.33
 -10 -13  -5    0.49    0.23
 -10 -13  -5    0.80    0.20
 -10 -13  -6    0.77    0.27
 -10 -13  -7    0.39    0.19
 -10 -13  -8   -0.05    0.08
  10  14  -3    0.71    0.16
  10  14  -2    9.74    0.58
  10  14  -1   -0.10    0.18
  10  14   0    0.13    0.19
  10  14   1    3.05    0.40
  10  14   2    1.12    0.28
  10  14   3    5.01    0.46
 -10 -14  -3    4.11    0.34
  10  14   4   -0.02    0.10
 -10 -14  -4    0.44    0.13
  10  14   5    0.72    0.14
 -10 -14  -5    1.04    0.19
 -10 -14  -6    0.64    0.14
  10  15   0    1.26    0.20
  10  15   1    0.05    0.08
  10  15   2    0.62    0.15
 -11   5   2    5.18    0.36
 -11   5   1    1.87    0.24
 -11   5   0    0.13    0.09
 -11   5   0   -0.29    0.13
 -11   5  -1    0.10    0.08
 -11   5  -1    0.20    0.13
 -11   5  -2    2.60    0.30
 -11   5  -2    3.00    0.31
 -11   5  -3    1.92    0.25
 -11   5  -3    1.85    0.22
 -11   5  -4    0.42    0.12
 -11   5  -5    0.01    0.06
 -11   5  -6   -0.13    0.07
 -11   4   4    0.02    0.05
 -11   4   3   -0.24    0.09
 -11   4   3    0.02    0.10
 -11   4   2   -0.35    0.13
 -11   4   2    0.09    0.15
 -11   4   1   -0.29    0.18
 -11   4   1    0.08    0.16
 -11   4   1    0.12    0.17
 -11   4   0    0.12    0.17
 -11   4   0    0.16    0.19
 -11   4   0   -0.11    0.20
 -11   4  -1    1.51    0.32
 -11   4  -1    1.60    0.31
 -11   4  -1    1.35    0.33
 -11   4  -2    0.36    0.25
 -11   4  -2    0.21    0.12
 -11   4  -3    1.82    0.36
 -11   4  -3    1.41    0.23
 -11   4  -4    0.17    0.21
 -11   4  -5    1.96    0.34
 -11   4  -6    0.35    0.21
 -11   4  -7    0.79    0.22
 -11   4  -8    0.74    0.16
 -11   3   5    1.28    0.19
  11  -3  -4    1.12    0.18
  11  -3  -3    1.24    0.20
 -11   3   3    0.60    0.18
 -11   3   2    0.54    0.23
 -11   3   1    0.43    0.26
 -11   3   0    0.05    0.26
 -11   3  -1    2.59    0.48
 -11   3  -1    3.97    0.56
 -11   3  -2    2.68    0.38
 -11   3  -2    2.67    0.50
 -11   3  -2    2.93    0.51
 -11   3  -3    9.19    0.79
 -11   3  -3    9.24    0.63
 -11   3  -3   10.05    0.81
 -11   3  -4    0.11    0.28
 -11   3  -4   -0.27    0.25
 -11   3  -5    1.99    0.42
 -11   3  -6    0.12    0.28
 -11   3  -7   -0.18    0.22
 -11   3  -8    0.34    0.21
 -11   3  -9    1.33    0.26
 -11   3 -10    1.36    0.20
  11  -2  -6   -0.01    0.07
  11  -2  -5    0.82    0.20
  11  -2  -4    1.47    0.27
 -11   2   4    1.43    0.25
  11  -2  -3    0.38    0.15
 -11   2   3   -0.01    0.17
  11  -2  -2    0.29    0.11
 -11   2   2    0.65    0.26
 -11   2   1    0.95    0.35
 -11   2   0   -0.17    0.36
 -11   2  -1    0.74    0.43
 -11   2  -2    3.75    0.59
 -11   2  -3   -0.18    0.39
 -11   2  -3    0.03    0.30
 -11   2  -4    1.28    0.45
 -11   2  -4    0.86    0.35
 -11   2  -5    2.02    0.48
 -11   2  -5    1.78    0.35
 -11   2  -6    1.68    0.45
 -11   2  -7    2.69    0.48
 -11   2  -8    3.18    0.47
 -11   2  -9    0.39    0.24
 -11   2 -10    0.09    0.17
 -11   2 -11   -0.06    0.08
  11  -1  -7    2.88    0.29
  11  -1  -6    1.85    0.30
  11  -1  -5    0.99    0.29
 -11   1   5    0.89    0.21
  11  -1  -4    0.15    0.21
 -11   1   4    0.02    0.13
  11  -1  -3    0.90    0.26
 -11   1   3    0.67    0.25
  11  -1  -2    0.40    0.19
 -11   1   2    0.13    0.27
  11  -1  -1    0.33    0.16
 -11   1   1    0.48    0.35
 -11   1   0    1.92    0.47
 -11   1  -1    0.33    0.34
 -11   1  -2   10.42    0.91
 -11   1  -3    0.78    0.41
 -11   1  -3    0.76    0.37
 -11   1  -4    1.38    0.48
 -11   1  -4    0.99    0.30
 -11   1  -5    0.63    0.41
 -11   1  -5    0.30    0.22
 -11   1  -5    0.70    0.25
 -11   1  -6    5.13    0.65
 -11   1  -6    4.31    0.46
 -11   1  -6    3.51    0.49
 -11   1  -7    0.25    0.32
 -11   1  -7   -0.41    0.27
 -11   1  -8    0.65    0.35
 -11   1  -8    0.19    0.23
 -11   1  -9    0.22    0.25
 -11   1 -10    2.30    0.37
 -11   1 -11    1.30    0.24
  11   0  -7    0.56    0.20
  11   0  -7    0.29    0.15
  11   0  -6   10.52    0.71
  11   0  -6    8.93    0.55
  11   0  -5    8.62    0.71
 -11   0   5    8.13    0.61
  11   0  -4    2.75    0.47
 -11   0   4    2.40    0.40
  11   0  -3    0.13    0.23
 -11   0   3    0.39    0.30
  11   0  -2    0.24    0.20
 -11   0   2    0.16    0.28
  11   0  -1    1.25    0.27
 -11   0  -1    2.03    0.49
 -11   0  -1    1.63    0.40
 -11   0  -2    7.66    0.79
 -11   0  -2    6.90    0.66
 -11   0  -3    0.33    0.18
 -11   0  -3    0.51    0.30
 -11   0  -4    0.09    0.13
 -11   0  -4    0.23    0.33
 -11   0  -4   -0.27    0.24
 -11   0  -5    0.06    0.34
 -11   0  -5   -0.51    0.17
 -11   0  -5    0.06    0.13
 -11   0  -6   15.06    1.05
 -11   0  -6   14.26    0.83
 -11   0  -6   14.78    1.00
 -11   0  -7   26.58    1.33
 -11   0  -7   26.14    1.35
 -11   0  -8   13.30    0.92
 -11   0  -8   12.84    0.95
 -11   0  -9   -0.16    0.28
 -11   0  -9    0.26    0.29
 -11   0 -10    3.43    0.45
 -11   0 -10    3.11    0.45
 -11   0 -11    3.53    0.40
 -11   0 -12    0.37    0.13
  11   1  -8    0.19    0.12
  11   1  -8    0.01    0.11
  11   1  -7    1.07    0.30
  11   1  -7    0.80    0.23
  11   1  -6    1.65    0.39
 -11  -1   6    1.39    0.24
  11   1  -6    1.60    0.32
  11   1  -5   13.90    0.93
 -11  -1   5   13.20    0.83
  11   1  -5   12.76    0.77
  11   1  -4    0.83    0.37
  11   1  -3    0.63    0.30
  11   1  -2    0.35    0.19
  11   1  -1   14.98    0.97
 -11  -1   1   16.88    1.06
 -11  -1   0    0.21    0.31
  11   1   0    0.31    0.17
 -11  -1  -1    2.83    0.48
 -11  -1  -2    2.14    0.43
 -11  -1  -3    8.14    0.72
 -11  -1  -4    0.10    0.19
 -11  -1  -4    0.12    0.30
 -11  -1  -4    0.03    0.17
 -11  -1  -4    0.12    0.16
 -11  -1  -5   14.15    1.01
 -11  -1  -5   14.04    0.88
 -11  -1  -5   13.74    0.83
 -11  -1  -5   15.53    1.04
 -11  -1  -6    5.58    0.66
 -11  -1  -6    5.21    0.64
 -11  -1  -7    1.51    0.42
 -11  -1  -7    1.17    0.37
 -11  -1  -8    0.66    0.33
 -11  -1  -8    0.31    0.30
 -11  -1  -9    0.19    0.27
 -11  -1  -9    0.37    0.33
 -11  -1 -10    4.99    0.53
 -11  -1 -10    4.88    0.58
 -11  -1 -11   -0.02    0.16
 -11  -1 -11    0.14    0.22
 -11  -1 -12    8.91    0.50
  11   2  -8    0.64    0.20
  11   2  -8    0.57    0.20
  11   2  -7    0.66    0.27
  11   2  -7    0.77    0.27
  11   2  -6    1.26    0.41
  11   2  -6    1.22    0.33
  11   2  -5    0.97    0.40
  11   2  -4    0.53    0.35
  11   2  -3    2.15    0.45
  11   2  -2   13.41    1.00
 -11  -2   2   13.82    0.96
  11   2  -1    7.88    0.74
 -11  -2   1    7.69    0.76
  11   2   0   16.65    1.03
 -11  -2   0   17.66    1.08
 -11  -2  -1   -0.14    0.30
 -11  -2  -2    0.64    0.33
 -11  -2  -3    5.04    0.59
 -11  -2  -4   13.91    0.99
 -11  -2  -4   12.69    0.88
 -11  -2  -4   13.68    0.96
 -11  -2  -5    0.13    0.16
 -11  -2  -5    0.48    0.26
 -11  -2  -5    0.30    0.14
 -11  -2  -5    0.07    0.20
 -11  -2  -6    9.19    0.82
 -11  -2  -6    7.60    0.62
 -11  -2  -6    9.22    0.87
 -11  -2  -7    2.02    0.41
 -11  -2  -7    2.47    0.50
 -11  -2  -8   -0.16    0.23
 -11  -2  -8    0.40    0.32
 -11  -2  -9    0.79    0.27
 -11  -2  -9    0.93    0.41
 -11  -2 -10    3.28    0.44
 -11  -2 -10    4.23    0.57
 -11  -2 -11   14.72    0.76
 -11  -2 -11   16.06    0.90
 -11  -2 -12    1.36    0.21
 -11  -2 -12    2.40    0.33
  11   3  -8    6.62    0.50
  11   3  -8    6.81    0.51
  11   3  -7    0.04    0.25
  11   3  -6    1.88    0.44
  11   3  -5    2.18    0.52
  11   3  -4   11.56    0.94
 -11  -3   3    2.54    0.43
  11   3  -3    3.22    0.57
 -11  -3   2    0.49    0.30
  11   3  -2    0.36    0.26
 -11  -3   1    2.87    0.50
  11   3  -1    2.27    0.40
  11   3   0   21.73    1.19
 -11  -3   0   23.74    1.25
 -11  -3  -1    6.66    0.70
 -11  -3  -2    0.81    0.35
 -11  -3  -3    8.57    0.78
 -11  -3  -4    2.73    0.48
 -11  -3  -4    3.14    0.50
 -11  -3  -5    2.41    0.43
 -11  -3  -5    2.96    0.48
 -11  -3  -6   11.44    0.86
 -11  -3  -6   11.73    0.81
 -11  -3  -7    0.30    0.29
 -11  -3  -7    0.70    0.27
 -11  -3  -8    0.73    0.37
 -11  -3  -8    0.00    0.22
 -11  -3  -9    0.02    0.10
 -11  -3  -9    0.21    0.35
 -11  -3 -10    0.93    0.21
 -11  -3 -10    0.09    0.31
 -11  -3 -11    1.05    0.22
 -11  -3 -11    1.19    0.34
 -11  -3 -12   -0.28    0.16
  11   4  -9    3.08    0.30
  11   4  -8    1.44    0.28
  11   4  -7   21.60    1.05
  11   4  -6    3.53    0.56
  11   4  -5    0.73    0.44
  11   4  -4   18.10    1.19
 -11  -4   4   17.85    0.95
 -11  -4   3    2.39    0.44
  11   4  -3    2.51    0.51
  11   4  -2    8.30    0.82
 -11  -4   2    7.70    0.71
 -11  -4   1    0.70    0.30
  11   4  -1    1.09    0.30
  11   4   0    3.69    0.52
 -11  -4   0    4.10    0.57
 -11  -4  -1    2.85    0.53
  11   4   1    2.68    0.43
 -11  -4  -2    0.63    0.34
 -11  -4  -3    1.16    0.37
 -11  -4  -4    0.54    0.29
 -11  -4  -4    0.82    0.25
 -11  -4  -5   24.86    1.22
 -11  -4  -5   23.33    1.22
 -11  -4  -6    3.58    0.46
 -11  -4  -6    4.36    0.53
 -11  -4  -7    0.02    0.13
 -11  -4  -9    2.37    0.53
 -11  -4 -10   -0.16    0.33
 -11  -4 -11    9.94    0.73
 -11  -4 -12    2.38    0.32
  11   5  -8    3.27    0.36
  11   5  -7    2.55    0.43
  11   5  -7    1.93    0.28
  11   5  -6    0.59    0.35
  11   5  -6   -0.07    0.12
  11   5  -5    1.05    0.47
 -11  -5   4   -0.01    0.13
  11   5  -4    0.12    0.36
 -11  -5   3    2.67    0.41
  11   5  -3    2.04    0.49
 -11  -5   2    0.87    0.32
  11   5  -2    0.73    0.34
 -11  -5   1    0.51    0.32
  11   5  -1    0.38    0.24
  11   5   0    3.77    0.55
 -11  -5   0    4.83    0.63
 -11  -5  -1    0.09    0.28
  11   5   1    0.10    0.15
 -11  -5  -2    2.67    0.53
 -11  -5  -3    0.44    0.32
 -11  -5  -4    9.80    0.84
 -11  -5  -5    3.63    0.55
 -11  -5  -6    0.40    0.29
 -11  -5  -7    1.52    0.34
 -11  -5  -8    5.59    0.54
 -11  -5 -10    0.25    0.34
 -11  -5 -11    0.28    0.23
 -11  -5 -12    0.06    0.12
  11   6  -8    0.89    0.21
  11   6  -8    0.96    0.15
  11   6  -7    0.36    0.25
  11   6  -7    0.42    0.14
  11   6  -6    7.71    0.73
  11   6  -6    6.65    0.50
  11   6  -5    1.00    0.45
  11   6  -4    3.82    0.59
 -11  -6   4    4.07    0.42
 -11  -6   3    0.83    0.26
  11   6  -3    1.06    0.44
 -11  -6   2    0.23    0.25
  11   6  -2   -0.27    0.28
 -11  -6   1    0.34    0.29
  11   6  -1   -0.13    0.27
 -11  -6   0    0.57    0.30
  11   6   0    0.61    0.24
 -11  -6  -1    1.57    0.44
  11   6   1    1.05    0.31
 -11  -6  -2    0.35    0.34
  11   6   2    0.56    0.24
 -11  -6  -3    4.31    0.62
 -11  -6  -4   14.31    1.02
 -11  -6  -5    1.02    0.40
 -11  -6  -6    8.88    0.79
 -11  -6  -7    3.72    0.52
 -11  -6  -8   12.54    0.82
 -11  -6  -9    0.13    0.10
 -11  -6 -10    5.61    0.61
 -11  -6 -11    0.36    0.23
 -11  -6 -12    0.26    0.12
  11   7  -8    0.40    0.14
  11   7  -8    0.22    0.11
  11   7  -7    0.43    0.24
  11   7  -7    0.46    0.13
  11   7  -6    0.98    0.36
  11   7  -5    3.50    0.57
  11   7  -4   22.55    1.29
 -11  -7   3    2.05    0.32
  11   7  -3    2.25    0.55
 -11  -7   2    0.28    0.19
  11   7  -2    0.57    0.39
 -11  -7   1    0.19    0.24
  11   7  -1    0.12    0.30
 -11  -7   0    2.73    0.47
  11   7   0    2.26    0.45
  11   7   1    4.19    0.53
 -11  -7  -1    4.14    0.60
  11   7   2    3.52    0.47
 -11  -7  -2    2.96    0.52
 -11  -7  -3    5.49    0.69
 -11  -7  -4    0.78    0.43
 -11  -7  -5    4.10    0.61
 -11  -7  -6    5.41    0.67
 -11  -7  -7    1.11    0.36
 -11  -7  -8    0.11    0.21
 -11  -7  -9    0.49    0.18
 -11  -7 -11    0.73    0.24
 -11  -7 -12    1.16    0.18
  11   8  -8    2.63    0.26
  11   8  -7    1.00    0.25
  11   8  -6    0.79    0.31
  11   8  -5    1.27    0.40
  11   8  -4   10.87    0.93
  11   8  -3    4.93    0.67
 -11  -8   3    4.81    0.46
  11   8  -2    4.33    0.65
 -11  -8   2    4.82    0.51
 -11  -8   1    0.58    0.26
  11   8  -1    0.21    0.30
 -11  -8   0    0.33    0.25
  11   8   0    0.28    0.29
  11   8   1    9.72    0.82
 -11  -8  -1    9.51    0.82
  11   8   2   -0.33    0.22
 -11  -8  -2    0.23    0.33
  11   8   3   21.82    1.13
 -11  -8  -3   20.66    1.23
 -11  -8  -4   25.79    1.37
 -11  -8  -5    0.75    0.42
 -11  -8  -6    3.05    0.56
 -11  -8  -7    2.17    0.45
 -11  -8  -8   -0.22    0.24
 -11  -8  -9   -0.01    0.16
 -11  -8 -10    0.58    0.14
 -11  -8 -11    0.13    0.10
  11   9  -7    0.45    0.16
  11   9  -6    0.35    0.24
  11   9  -5    2.23    0.45
  11   9  -4    4.82    0.64
  11   9  -3    0.01    0.36
 -11  -9   2    1.75    0.30
  11   9  -2    1.66    0.47
 -11  -9   1    1.85    0.32
  11   9  -1    1.66    0.50
  11   9   0    8.47    0.81
 -11  -9   0   10.08    0.79
  11   9   1   13.00    0.97
 -11  -9  -1   12.56    0.92
  11   9   2   31.20    1.42
 -11  -9  -2   30.25    1.42
  11   9   3    0.58    0.23
 -11  -9  -3    2.07    0.53
  11   9   4    5.02    0.53
 -11  -9  -4    4.90    0.69
 -11  -9  -5    0.66    0.46
 -11  -9  -6    0.21    0.33
 -11  -9  -7    1.58    0.42
 -11  -9  -8    2.24    0.41
 -11  -9  -9    0.36    0.22
 -11  -9 -10    0.26    0.12
 -11  -9 -11   -0.43    0.11
  11  10  -7    0.56    0.13
  11  10  -6   -0.44    0.21
  11  10  -5    6.73    0.60
  11  10  -4    0.38    0.32
  11  10  -3    1.43    0.46
  11  10  -2    2.54    0.54
 -11 -10   1    1.95    0.31
  11  10  -1    2.73    0.54
  11  10   0    3.57    0.59
 -11 -10   0    4.64    0.52
  11  10   1    5.05    0.63
 -11 -10  -1    5.38    0.60
  11  10   2    3.36    0.52
 -11 -10  -2    3.37    0.53
  11  10   3   -0.26    0.20
 -11 -10  -3    0.46    0.40
  11  10   4    5.85    0.56
 -11 -10  -4    6.16    0.73
 -11 -10  -5    5.56    0.70
 -11 -10  -6    1.75    0.49
 -11 -10  -7    0.09    0.32
 -11 -10  -8    6.60    0.61
 -11 -10  -9    0.42    0.20
 -11 -10 -10    0.24    0.08
  11  11  -6    1.86    0.24
  11  11  -5   10.74    0.66
  11  11  -4    0.89    0.30
  11  11  -3    1.95    0.43
  11  11  -2    4.90    0.61
  11  11  -1    0.18    0.33
 -11 -11   0   -0.26    0.15
  11  11   0    0.20    0.35
  11  11   1    4.93    0.63
 -11 -11  -1    5.43    0.56
  11  11   2   10.12    0.81
 -11 -11  -2    8.83    0.73
  11  11   3    6.32    0.63
 -11 -11  -3    6.29    0.66
  11  11   4    7.19    0.61
 -11 -11  -4    7.23    0.71
 -11 -11  -5    3.15    0.54
 -11 -11  -6    0.35    0.31
 -11 -11  -7    0.41    0.29
 -11 -11  -8    5.26    0.50
 -11 -11  -9    0.18    0.14
  11  12  -5   -0.24    0.10
  11  12  -4    4.18    0.43
  11  12  -3    0.37    0.23
  11  12  -2    1.87    0.41
  11  12  -1    0.25    0.30
  11  12   0    6.37    0.65
 -11 -12  -1    0.26    0.17
  11  12   1    0.05    0.29
  11  12   2    3.09    0.46
 -11 -12  -2    2.77    0.40
  11  12   3    1.42    0.34
 -11 -12  -3    1.99    0.37
  11  12   4    1.58    0.29
 -11 -12  -4    1.45    0.36
  11  12   5    0.88    0.19
 -11 -12  -5    0.59    0.33
 -11 -12  -6    0.46    0.28
 -11 -12  -7    1.31    0.30
 -11 -12  -8    2.75    0.33
  11  13  -4   -0.05    0.06
  11  13  -3   -0.03    0.15
  11  13  -2    3.10    0.40
  11  13  -1    0.57    0.28
  11  13   0    2.60    0.41
  11  13   1   -0.03    0.22
 -11 -13  -2    0.56    0.16
  11  13   2    0.29    0.23
  11  13   3    0.25    0.18
 -11 -13  -3    0.12    0.14
  11  13   4    0.38    0.16
 -11 -13  -4    0.05    0.16
  11  13   5    2.81    0.28
 -11 -13  -5    2.72    0.36
 -11 -13  -6    0.02    0.14
 -11 -13  -7    0.27    0.13
  11  14  -2    2.81    0.28
  11  14  -1    1.11    0.22
  11  14   0    0.70    0.20
  11  14   1    0.55    0.21
  11  14   2    0.34    0.18
  11  14   3    0.33    0.14
 -12   4   0    0.11    0.07
 -12   4  -1    0.11    0.07
 -12   4  -1    0.01    0.07
 -12   4  -2   -0.14    0.09
 -12   4  -3   -0.05    0.08
 -12   4  -4   -0.02    0.04
 -12   4  -5    0.06    0.06
 -12   3   3    1.22    0.17
 -12   3   2    3.12    0.30
 -12   3   2    6.30    0.44
 -12   3   1    1.12    0.22
 -12   3   1    1.78    0.26
 -12   3   1    1.79    0.28
 -12   3   0    0.28    0.20
 -12   3   0    0.17    0.13
 -12   3   0    0.30    0.19
 -12   3  -1    0.53    0.24
 -12   3  -1    0.78    0.19
 -12   3  -1    0.44    0.25
 -12   3  -2    0.21    0.10
 -12   3  -2    0.21    0.18
 -12   3  -3    1.05    0.29
 -12   3  -4    1.73    0.32
 -12   3  -5   -0.44    0.20
 -12   3  -6    6.28    0.49
 -12   3  -7    3.26    0.34
 -12   3  -8    0.63    0.14
 -12   2   3    1.47    0.22
 -12   2   2    1.51    0.27
 -12   2   1    0.27    0.24
 -12   2   0    1.95    0.38
 -12   2  -1    0.19    0.27
 -12   2  -1    0.41    0.27
 -12   2  -2    1.27    0.38
 -12   2  -2    1.80    0.26
 -12   2  -2    1.74    0.38
 -12   2  -3    2.54    0.45
 -12   2  -3    2.73    0.43
 -12   2  -4    4.50    0.56
 -12   2  -4    4.00    0.46
 -12   2  -5    8.09    0.67
 -12   2  -6   15.35    0.86
 -12   2  -7    3.24    0.41
 -12   2  -8    0.69    0.22
 -12   2  -9    0.93    0.19
  12  -1  -5    1.93    0.21
  12  -1  -4    0.87    0.17
 -12   1   4    0.64    0.15
  12  -1  -3    0.61    0.16
 -12   1   3    0.67    0.22
 -12   1   2    0.74    0.27
 -12   1   1    3.10    0.47
 -12   1   0    0.61    0.34
 -12   1  -1    0.04    0.29
 -12   1  -2    0.35    0.32
 -12   1  -2    0.08    0.27
 -12   1  -3    3.13    0.53
 -12   1  -3    3.38    0.49
 -12   1  -4    1.28    0.40
 -12   1  -4    1.12    0.31
 -12   1  -5   14.00    0.93
 -12   1  -5   13.32    0.78
 -12   1  -6   -0.02    0.29
 -12   1  -7    5.07    0.55
 -12   1  -8    0.33    0.25
 -12   1  -9    0.54    0.21
 -12   1 -10   -0.16    0.11
  12   0  -6    0.37    0.12
  12   0  -5    0.13    0.15
 -12   0   5   -0.18    0.14
  12   0  -4    0.36    0.19
 -12   0   4    0.44    0.13
  12   0  -3    0.17    0.15
 -12   0   3    0.05    0.18
  12   0  -2    0.12    0.12
 -12   0   2    0.27    0.26
 -12   0   1    2.04    0.44
 -12   0   0    0.12    0.34
 -12   0  -1    0.49    0.36
 -12   0  -2    0.37    0.31
 -12   0  -3    1.52    0.49
 -12   0  -3    1.00    0.37
 -12   0  -4    9.53    0.83
 -12   0  -4    8.45    0.71
 -12   0  -5    0.78    0.38
 -12   0  -5    0.76    0.21
 -12   0  -6    2.09    0.42
 -12   0  -6    1.95    0.33
 -12   0  -7    1.44    0.38
 -12   0  -7    1.09    0.25
 -12   0  -8    0.23    0.23
 -12   0  -8    0.12    0.19
 -12   0  -9    2.35    0.36
 -12   0 -10    2.28    0.31
 -12   0 -11    0.17    0.08
  12   1  -6    2.08    0.28
  12   1  -5   -0.16    0.18
 -12  -1   5    0.30    0.11
  12   1  -4    1.26    0.31
 -12  -1   4    0.95    0.25
  12   1  -3    1.31    0.33
 -12  -1   3    1.45    0.35
  12   1  -2   -0.25    0.19
 -12  -1   2   -0.34    0.31
  12   1  -1    9.96    0.72
 -12  -1  -1    1.04    0.38
 -12  -1  -1    1.05    0.39
 -12  -1  -2    0.56    0.28
 -12  -1  -2    0.79    0.36
 -12  -1  -3   10.03    0.89
 -12  -1  -3    9.14    0.79
 -12  -1  -3    9.11    0.71
 -12  -1  -4    7.76    0.77
 -12  -1  -4    7.54    0.69
 -12  -1  -4    7.76    0.64
 -12  -1  -5    0.16    0.08
 -12  -1  -5    0.28    0.30
 -12  -1  -5    0.26    0.13
 -12  -1  -5    0.15    0.10
 -12  -1  -6    1.05    0.35
 -12  -1  -6    0.05    0.20
 -12  -1  -7    0.63    0.29
 -12  -1  -7    0.70    0.28
 -12  -1  -8    2.44    0.42
 -12  -1  -8    2.47    0.43
 -12  -1  -9   -0.27    0.21
 -12  -1  -9    0.40    0.25
 -12  -1 -10    3.01    0.34
 -12  -1 -10    3.09    0.40
 -12  -1 -11    0.73    0.14
  12   2  -7    0.64    0.17
  12   2  -6    0.42    0.21
  12   2  -5    4.11    0.48
 -12  -2   5    5.01    0.45
  12   2  -4    1.01    0.31
  12   2  -3   -0.01    0.24
  12   2  -2   23.50    1.19
  12   2  -1    0.12    0.13
 -12  -2   1    0.14    0.31
 -12  -2   0    0.54    0.33
 -12  -2  -1   19.95    1.12
 -12  -2  -2    1.81    0.42
 -12  -2  -3    0.70    0.28
 -12  -2  -3    1.36    0.36
 -12  -2  -4    0.09    0.21
 -12  -2  -4    0.13    0.27
 -12  -2  -4    0.66    0.22
 -12  -2  -5    0.26    0.16
 -12  -2  -5    0.16    0.27
 -12  -2  -5    0.20    0.16
 -12  -2  -5   -0.44    0.17
 -12  -2  -6    8.00    0.74
 -12  -2  -6    8.65    0.76
 -12  -2  -7    0.02    0.24
 -12  -2  -7    0.27    0.22
 -12  -2  -8    1.16    0.30
 -12  -2  -8    0.87    0.36
 -12  -2  -9   -0.08    0.16
 -12  -2  -9    0.14    0.28
 -12  -2 -10   -0.02    0.08
 -12  -2 -10    0.00    0.21
 -12  -2 -11    1.06    0.19
 -12  -2 -11    1.04    0.24
  12   3  -7    4.12    0.38
  12   3  -6    5.94    0.53
 -12  -3   6    5.68    0.43
  12   3  -6    5.33    0.42
  12   3  -5    0.26    0.24
  12   3  -4    0.12    0.27
  12   3  -3    1.53    0.41
  12   3  -2    3.94    0.54
 -12  -3   2    4.38    0.55
  12   3  -1   13.83    0.94
 -12  -3   1   13.36    0.93
 -12  -3   0    0.02    0.30
  12   3   0    0.07    0.13
 -12  -3  -1    0.09    0.32
 -12  -3  -2    1.89    0.46
 -12  -3  -3   27.39    1.35
 -12  -3  -3   26.91    1.29
 -12  -3  -4    4.64    0.57
 -12  -3  -4    3.94    0.51
 -12  -3  -4    4.11    0.51
 -12  -3  -5    0.07    0.23
 -12  -3  -5    0.39    0.22
 -12  -3  -5   -0.33    0.18
 -12  -3  -6    2.26    0.36
 -12  -3  -6    2.53    0.43
 -12  -3  -6    2.90    0.47
 -12  -3  -7   18.64    1.03
 -12  -3  -7   20.14    1.19
 -12  -3  -8    4.21    0.47
 -12  -3  -8    3.92    0.57
 -12  -3  -9    0.84    0.19
 -12  -3  -9    1.45    0.38
 -12  -3 -10    2.04    0.29
 -12  -3 -10    2.12    0.39
 -12  -3 -11    0.07    0.15
 -12  -3 -12    3.15    0.29
  12   4  -7   23.17    0.89
  12   4  -7   18.51    0.69
  12   4  -6    0.45    0.28
  12   4  -5    0.56    0.33
  12   4  -4   -0.36    0.37
  12   4  -3    3.21    0.54
 -12  -4   3    2.63    0.42
  12   4  -2    3.18    0.52
 -12  -4   2    3.74    0.52
  12   4  -1    3.83    0.52
 -12  -4   1    4.01    0.56
  12   4   0    5.91    0.62
 -12  -4   0    5.40    0.65
 -12  -4  -1    4.05    0.61
 -12  -4  -2   -0.29    0.37
 -12  -4  -3    0.15    0.32
 -12  -4  -3    0.16    0.13
 -12  -4  -4   -0.28    0.29
 -12  -4  -4    0.35    0.17
 -12  -4  -5   14.97    0.92
 -12  -4  -5   14.47    0.93
 -12  -4  -6    4.97    0.52
 -12  -4  -6    4.60    0.53
 -12  -4  -6    4.98    0.62
 -12  -4  -7    0.01    0.27
 -12  -4  -7   -0.17    0.13
 -12  -4  -8    0.97    0.39
 -12  -4  -9    4.38    0.58
 -12  -4 -10    2.01    0.40
 -12  -4 -11    0.40    0.21
 -12  -4 -12   -0.02    0.07
  12   5  -7    0.54    0.21
  12   5  -6    0.13    0.24
  12   5  -5    4.48    0.56
  12   5  -4    7.30    0.75
 -12  -5   3    0.81    0.27
  12   5  -3    1.14    0.40
 -12  -5   2    0.41    0.23
  12   5  -2    0.47    0.30
  12   5  -1    3.27    0.50
 -12  -5   1    3.42    0.51
 -12  -5   0   -0.13    0.33
  12   5   0    0.24    0.12
 -12  -5  -1    2.09    0.50
  12   5   1    1.89    0.36
 -12  -5  -2    4.77    0.65
 -12  -5  -3   13.11    0.97
 -12  -5  -4   10.26    0.85
 -12  -5  -5   38.16    1.53
 -12  -5  -6    6.25    0.63
 -12  -5  -7    1.22    0.31
 -12  -5  -8    0.79    0.38
 -12  -5  -8    0.59    0.15
 -12  -5  -9    0.09    0.33
 -12  -5 -10    0.21    0.25
 -12  -5 -11    0.46    0.20
 -12  -5 -12    0.00    0.04
  12   6  -7    0.55    0.18
  12   6  -6    2.67    0.41
  12   6  -5    0.38    0.31
  12   6  -4    0.23    0.33
  12   6  -3    6.09    0.70
 -12  -6   3    4.98    0.50
  12   6  -2    2.92    0.53
 -12  -6   2    3.00    0.45
 -12  -6   1   -0.01    0.28
  12   6  -1    0.03    0.19
 -12  -6   0   -0.13    0.31
  12   6   0   -0.30    0.20
 -12  -6  -1    0.75    0.39
  12   6   1    0.01    0.09
 -12  -6  -2    0.50    0.37
 -12  -6  -3    1.76    0.48
 -12  -6  -4   22.87    1.26
 -12  -6  -5    0.41    0.36
 -12  -6  -6    0.17    0.27
 -12  -6  -7    1.17    0.33
 -12  -6  -8    0.65    0.20
 -12  -6  -9    3.03    0.51
 -12  -6 -10   -0.12    0.26
 -12  -6 -11    0.50    0.21
  12   7  -7    1.25    0.23
  12   7  -6    1.94    0.35
  12   7  -5    4.99    0.58
  12   7  -4    1.11    0.39
 -12  -7   3   -0.26    0.17
  12   7  -3    0.06    0.38
 -12  -7   2    1.71    0.32
  12   7  -2    1.45    0.43
 -12  -7   1    0.05    0.25
  12   7  -1    0.01    0.26
 -12  -7   0    0.07    0.31
  12   7   0    0.17    0.25
 -12  -7  -1    0.07    0.31
  12   7   1    0.24    0.18
  12   7   2    4.65    0.54
 -12  -7  -2    4.17    0.61
 -12  -7  -3    2.01    0.53
 -12  -7  -4    0.59    0.37
 -12  -7  -5    2.67    0.52
 -12  -7  -6    0.17    0.30
 -12  -7  -7    1.61    0.35
 -12  -7  -8    7.42    0.59
 -12  -7  -9    5.52    0.44
 -12  -7 -10    7.38    0.62
 -12  -7 -11    0.69    0.17
  12   8  -7    0.11    0.09
  12   8  -6    1.61    0.31
  12   8  -5    1.31    0.34
  12   8  -4    0.15    0.31
  12   8  -3   10.92    0.87
 -12  -8   3   10.73    0.63
 -12  -8   2    0.39    0.20
  12   8  -2    0.29    0.34
 -12  -8   1    0.17    0.23
  12   8  -1    0.13    0.31
  12   8   0    3.71    0.56
 -12  -8   0    4.79    0.58
 -12  -8  -1    0.10    0.32
  12   8   1    0.18    0.15
  12   8   2   23.69    1.19
 -12  -8  -2   26.28    1.32
 -12  -8  -3   25.71    1.33
 -12  -8  -4   16.94    1.10
 -12  -8  -5    1.43    0.45
 -12  -8  -6    1.42    0.42
 -12  -8  -7    4.44    0.54
 -12  -8  -8    0.88    0.26
 -12  -8  -9    0.06    0.12
 -12  -8 -10    0.35    0.18
 -12  -8 -11    1.11    0.18
  12   9  -6    0.02    0.12
  12   9  -5    1.84    0.37
  12   9  -4    2.66    0.45
  12   9  -3    0.38    0.35
 -12  -9   2   -0.11    0.10
  12   9  -2    0.11    0.35
  12   9  -1    3.21    0.52
 -12  -9   1    3.03    0.41
 -12  -9   0    0.13    0.20
  12   9   0    0.21    0.27
 -12  -9  -1    1.68    0.43
  12   9   1    1.50    0.38
  12   9   2    8.72    0.73
 -12  -9  -2    9.07    0.80
  12   9   3    1.35    0.30
 -12  -9  -3    1.26    0.43
 -12  -9  -4   -0.03    0.36
 -12  -9  -5    1.07    0.43
 -12  -9  -6    1.34    0.41
 -12  -9  -7   -0.02    0.26
 -12  -9  -8    0.13    0.18
 -12  -9  -9   -0.06    0.12
 -12  -9 -10    3.84    0.37
  12  10  -6    0.49    0.11
  12  10  -5    0.35    0.18
  12  10  -4    0.61    0.26
  12  10  -3    3.55    0.51
  12  10  -2    0.27    0.30
 -12 -10   1    0.09    0.12
  12  10  -1    0.24    0.31
  12  10   0    2.85    0.51
 -12 -10   0    2.81    0.42
 -12 -10  -1    1.62    0.36
  12  10   1    1.78    0.41
  12  10   2    7.56    0.68
 -12 -10  -2    8.38    0.73
  12  10   3    0.05    0.17
 -12 -10  -3    0.01    0.32
 -12 -10  -4   10.67    0.84
 -12 -10  -5    0.32    0.34
 -12 -10  -6    0.36    0.31
 -12 -10  -7    0.09    0.23
 -12 -10  -8   -0.01    0.17
 -12 -10  -9    3.22    0.32
 -12 -10 -10    0.09    0.07
  12  11  -5    1.60    0.24
  12  11  -4    1.28    0.29
  12  11  -3    5.54    0.54
  12  11  -2    2.38    0.43
  12  11  -1    0.37    0.30
 -12 -11   0    0.51    0.18
  12  11   0    0.90    0.34
 -12 -11  -1    1.07    0.27
  12  11   1    1.30    0.37
 -12 -11  -2    0.04    0.21
  12  11   2    0.39    0.26
 -12 -11  -3    0.63    0.29
  12  11   3    0.55    0.22
  12  11   4    0.04    0.05
 -12 -11  -4   -0.07    0.31
 -12 -11  -5    0.23    0.26
 -12 -11  -6    0.10    0.25
 -12 -11  -7    0.48    0.23
 -12 -11  -8    1.53    0.26
 -12 -11  -9    2.22    0.22
  12  12  -4    1.22    0.20
  12  12  -3    0.63    0.21
  12  12  -2   -0.33    0.21
  12  12  -1    0.57    0.26
  12  12   0    0.07    0.22
 -12 -12  -1   -0.08    0.09
  12  12   1    0.11    0.20
 -12 -12  -2    0.15    0.17
  12  12   2   -0.05    0.18
 -12 -12  -3    0.61    0.24
  12  12   3    0.70    0.21
  12  12   4    1.15    0.22
 -12 -12  -4    1.53    0.33
 -12 -12  -5   10.63    0.68
 -12 -12  -6    0.26    0.21
 -12 -12  -7    1.66    0.26
 -12 -12  -8    0.86    0.15
  12  13  -3    0.16    0.07
  12  13  -2    0.39    0.16
  12  13  -1    2.43    0.33
  12  13   0    1.79    0.29
  12  13   1    0.13    0.16
  12  13   2    4.33    0.41
 -12 -13  -2    3.88    0.32
  12  13   3    4.08    0.36
 -12 -13  -3    3.58    0.33
 -12 -13  -4    0.36    0.16
 -12 -13  -5    0.39    0.15
 -12 -13  -6    2.81    0.28
 -13   2   1    0.48    0.13
 -13   2   0    3.23    0.33
 -13   2   0    3.98    0.30
 -13   2   0    4.01    0.36
 -13   2  -1    2.11    0.29
 -13   2  -1    3.32    0.35
 -13   2  -2    1.04    0.23
 -13   2  -2    1.12    0.23
 -13   2  -3   -0.23    0.18
 -13   2  -4    0.28    0.16
 -13   2  -5    0.59    0.18
 -13   2  -6    0.07    0.10
 -13   2  -7    0.03    0.05
 -13   1   2    0.27    0.13
 -13   1   2    0.72    0.16
 -13   1   1    0.89    0.22
 -13   1   1    0.76    0.21
 -13   1   0   -0.04    0.18
 -13   1   0    0.03    0.16
 -13   1  -1    2.24    0.27
 -13   1  -1    1.74    0.33
 -13   1  -1    1.96    0.33
 -13   1  -2    0.83    0.29
 -13   1  -2    0.66    0.25
 -13   1  -3    0.19    0.23
 -13   1  -3   -0.07    0.15
 -13   1  -4    0.87    0.28
 -13   1  -4    0.52    0.17
 -13   1  -5    5.15    0.49
 -13   1  -6   10.37    0.64
 -13   1  -7    5.14    0.43
 -13   1  -8    5.40    0.38
 -13   0   3    0.48    0.13
 -13   0   2    0.13    0.16
 -13   0   1    3.70    0.44
 -13   0   0    0.48    0.26
 -13   0  -1    1.39    0.34
 -13   0  -1    1.92    0.38
 -13   0  -2    5.18    0.57
 -13   0  -2    4.85    0.53
 -13   0  -3    0.77    0.30
 -13   0  -3    0.90    0.27
 -13   0  -4    0.88    0.29
 -13   0  -4    0.70    0.23
 -13   0  -5    0.40    0.26
 -13   0  -5   -0.04    0.05
 -13   0  -6    4.08    0.46
 -13   0  -7    0.05    0.17
 -13   0  -8    0.07    0.13
 -13   0  -9    0.53    0.12
  13   1  -4    1.09    0.17
 -13  -1   4    0.67    0.14
  13   1  -3   -0.09    0.07
 -13  -1   3   -0.13    0.14
  13   1  -2   -0.20    0.11
 -13  -1   2    0.13    0.19
 -13  -1   1    5.71    0.58
 -13  -1   0    5.80    0.60
 -13  -1  -1   -0.14    0.26
 -13  -1  -2    0.48    0.27
 -13  -1  -2    0.41    0.27
 -13  -1  -3    3.16    0.48
 -13  -1  -3    3.23    0.43
 -13  -1  -4    0.15    0.27
 -13  -1  -4    0.45    0.19
 -13  -1  -5    5.83    0.58
 -13  -1  -5    5.04    0.44
 -13  -1  -6    0.49    0.25
 -13  -1  -7    2.01    0.35
 -13  -1  -8   -0.24    0.17
 -13  -1  -9   -0.03    0.07
  13   2  -5    0.98    0.17
  13   2  -4   -0.16    0.13
 -13  -2   4    0.03    0.11
  13   2  -3    0.45    0.18
 -13  -2   3    0.13    0.19
  13   2  -2    2.00    0.29
 -13  -2   2    3.06    0.46
 -13  -2   1    6.48    0.65
 -13  -2   0    0.71    0.35
 -13  -2  -1    2.19    0.42
 -13  -2  -1    2.12    0.41
 -13  -2  -2    2.14    0.39
 -13  -2  -2    2.43    0.41
 -13  -2  -2    1.86    0.39
 -13  -2  -3    0.40    0.23
 -13  -2  -3    0.12    0.23
 -13  -2  -3    0.62    0.25
 -13  -2  -4    0.36    0.20
 -13  -2  -4    0.50    0.18
 -13  -2  -5    0.62    0.15
 -13  -2  -5    0.66    0.24
 -13  -2  -5    0.55    0.16
 -13  -2  -6    3.00    0.42
 -13  -2  -6    2.66    0.38
 -13  -2  -7    8.22    0.62
 -13  -2  -7    8.58    0.63
 -13  -2  -8    0.61    0.16
 -13  -2  -8    0.15    0.14
 -13  -2  -9    0.15    0.08
 -13  -2  -9    0.97    0.24
  13   3  -6    2.75    0.25
  13   3  -5    0.31    0.15
 -13  -3   5    0.30    0.09
  13   3  -4    1.07    0.26
 -13  -3   4    1.49    0.28
  13   3  -3    0.08    0.14
  13   3  -2    2.04    0.36
  13   3  -1    1.55    0.28
 -13  -3   0    0.49    0.33
 -13  -3  -1    1.59    0.40
 -13  -3  -2    0.62    0.31
 -13  -3  -2    0.52    0.21
 -13  -3  -3    0.15    0.24
 -13  -3  -3    0.31    0.23
 -13  -3  -3   -0.26    0.22
 -13  -3  -4    2.19    0.37
 -13  -3  -4    1.98    0.37
 -13  -3  -4    2.37    0.35
 -13  -3  -5    2.08    0.34
 -13  -3  -5    2.09    0.34
 -13  -3  -5    2.23    0.34
 -13  -3  -6    3.56    0.42
 -13  -3  -6    2.84    0.33
 -13  -3  -6    2.63    0.39
 -13  -3  -7    4.15    0.43
 -13  -3  -7    3.67    0.46
 -13  -3  -8   -0.12    0.10
 -13  -3  -8    0.24    0.18
 -13  -3  -9    0.95    0.26
 -13  -3 -10    2.00    0.30
  13   4  -6    0.21    0.11
  13   4  -5    1.03    0.24
  13   4  -4   -0.01    0.17
  13   4  -3    0.33    0.23
  13   4  -2   -0.30    0.21
 -13  -4   1    0.13    0.27
  13   4  -1    0.25    0.18
 -13  -4   0   -0.02    0.33
  13   4   0    0.00    0.05
 -13  -4  -1    2.45    0.48
 -13  -4  -2   14.59    0.88
 -13  -4  -2   15.66    0.98
 -13  -4  -3    0.10    0.27
 -13  -4  -3    0.18    0.11
 -13  -4  -4    1.17    0.33
 -13  -4  -4    1.18    0.25
 -13  -4  -4    1.61    0.29
 -13  -4  -5    0.57    0.25
 -13  -4  -5    0.41    0.18
 -13  -4  -5    0.71    0.24
 -13  -4  -6    1.55    0.28
 -13  -4  -6    2.50    0.42
 -13  -4  -7    0.70    0.16
 -13  -4  -7    0.65    0.28
 -13  -4  -8    0.33    0.22
 -13  -4  -9    1.79    0.34
 -13  -4 -10    0.26    0.18
 -13  -4 -11    0.39    0.12
  13   5  -6    0.31    0.14
  13   5  -5    2.26    0.34
  13   5  -4    0.14    0.19
  13   5  -3   -0.28    0.25
 -13  -5   2   -0.09    0.23
  13   5  -2    0.17    0.23
  13   5  -1    3.47    0.49
 -13  -5   1    3.97    0.51
 -13  -5   0    2.53    0.47
  13   5   0    2.15    0.37
 -13  -5  -1   25.19    1.24
 -13  -5  -2    2.14    0.49
 -13  -5  -3    0.17    0.33
 -13  -5  -4   16.39    0.98
 -13  -5  -4   15.73    0.93
 -13  -5  -5    1.65    0.34
 -13  -5  -5    2.44    0.40
 -13  -5  -6    6.64    0.58
 -13  -5  -6    6.93    0.66
 -13  -5  -7    1.56    0.27
 -13  -5  -7    1.70    0.41
 -13  -5  -8    2.79    0.44
 -13  -5  -9    1.04    0.29
 -13  -5 -10    0.78    0.23
 -13  -5 -11    0.51    0.13
  13   6  -6    0.11    0.12
  13   6  -5    1.27    0.29
  13   6  -4    1.98    0.36
  13   6  -3    1.76    0.37
  13   6  -2    4.42    0.55
 -13  -6   2    4.32    0.47
 -13  -6   1    2.08    0.39
  13   6  -1    1.31    0.35
 -13  -6   0    1.57    0.42
  13   6   0    1.05    0.30
  13   6   1   11.14    0.76
 -13  -6  -1   13.14    0.92
 -13  -6  -2    0.09    0.34
 -13  -6  -3    5.98    0.67
 -13  -6  -4    0.62    0.35
 -13  -6  -5    0.16    0.26
 -13  -6  -6    1.37    0.36
 -13  -6  -7    3.24    0.39
 -13  -6  -7    3.40    0.50
 -13  -6  -8   -0.08    0.23
 -13  -6  -8   -0.30    0.11
 -13  -6  -9   -0.28    0.23
 -13  -6 -10    1.45    0.26
 -13  -6 -11   -0.15    0.08
  13   7  -6    1.25    0.20
  13   7  -5    0.68    0.22
  13   7  -4    2.22    0.37
  13   7  -3   -0.02    0.26
 -13  -7   3    0.09    0.11
 -13  -7   2    1.75    0.31
  13   7  -2    1.56    0.38
 -13  -7   1    0.03    0.21
  13   7  -1    0.05    0.23
 -13  -7   0    1.97    0.41
  13   7   0    1.32    0.34
  13   7   1    3.77    0.47
 -13  -7  -1    3.39    0.53
 -13  -7  -2    9.54    0.81
 -13  -7  -3    7.59    0.76
 -13  -7  -4   10.15    0.82
 -13  -7  -5    0.18    0.28
 -13  -7  -6    0.63    0.29
 -13  -7  -7    0.05    0.17
 -13  -7  -8    1.02    0.31
 -13  -7  -8    1.52    0.24
 -13  -7  -9    0.84    0.23
 -13  -7 -10    0.07    0.15
  13   8  -6    0.03    0.06
  13   8  -5    1.95    0.29
  13   8  -4   -0.14    0.19
  13   8  -3    1.13    0.32
 -13  -8   3    0.47    0.12
 -13  -8   2   -0.15    0.14
  13   8  -2    0.24    0.28
 -13  -8   1    0.87    0.25
  13   8  -1    0.60    0.30
  13   8   0    6.12    0.62
 -13  -8   0    7.75    0.65
  13   8   1   18.40    1.00
 -13  -8  -1   19.00    1.03
 -13  -8  -2    0.35    0.35
  13   8   2    0.04    0.11
[truncated: 317,831 more chars]
